# Supplementary material for: Qingxin Kaiqiao Fang Inhibits Aβ25-35-Induced Apoptosis in Primary Cultured Rat Hippocampal Neuronal Cells via the p38 MAPK Pathway: An Experimental Validation and Network Pharmacology Study
Source: Evid Based Complement Alternat Med. 2020 Aug 3;2020:9058135. doi: 10.1155/2020/9058135 (PMC7424524; doi:10.1155/2020/9058135)
Supplement: Supplementary Materials — The data of active ingredients and targets are listed in Supplementary Tables 1, 2, 3, and 4. The data of PPI Network and Functional Enrichment Analysis can be seen in Supplementary Tables 5, 6, 7, 8, and 9. [file 9058135.f1.zip]

Archive with 9 entries (9 files):
- 9058135.f1/supplementary 1.xlsx
- 9058135.f1/supplementary 2.xlsx
- 9058135.f1/supplementary 3.xlsx
- 9058135.f1/supplementary 5.xlsx
- 9058135.f1/supplementary 6.xlsx
- 9058135.f1/supplementary 7.xlsx
- 9058135.f1/supplementary 8.xlsx
- 9058135.f1/supplementary 9.xlsm
- 9058135.f1/supplementray 4.xlsx
