# Supplementary material for: Qingxin Kaiqiao Fang Inhibits Aβ25-35-Induced Apoptosis in Primary Cultured Rat Hippocampal Neuronal Cells via the p38 MAPK Pathway: An Experimental Validation and Network Pharmacology Study
Source: Evid Based Complement Alternat Med. 2020 Aug 3;2020:9058135. doi: 10.1155/2020/9058135 (PMC7424524; doi:10.1155/2020/9058135)
Supplement: Supplementary Materials — The data of active ingredients and targets are listed in Supplementary Tables 1, 2, 3, and 4. The data of PPI Network and Functional Enrichment Analysis can be seen in Supplementary Tables 5, 6, 7, 8, and 9. [file 9058135.f1.zip › 9058135.f1/supplementary 2.xlsx]

## Sheet: 药物成分
生地黄	Rehmaglutin D
生地黄	Campesterol
生地黄	Glutinoside
生地黄	Rehmaglutin B
生地黄	Rehmaglutin A
生地黄	Gamma-Aminobutyric Acid
生地黄	Catalpol
生地黄	Rehmaglutin C
生地黄	Acteoside
石菖蒲	Isocembrol
石菖蒲	Nonanoic Acid
石菖蒲	Beta-Humulene
石菖蒲	Eugenol
石菖蒲	Octanoic Acid
石菖蒲	1-Allyl-2,4,5-Trimethoxy-Benzene
石菖蒲	Myristic Acid
石菖蒲	Asaronaldehyde
石菖蒲	P-Methoxycinnamic Acid
石菖蒲	Asarone
石菖蒲	Beta-Asarone
石菖蒲	Alpha-Asarone
石菖蒲	Eugenol Methyl Ether
石菖蒲	Thymol
茯苓	Choline
茯苓	Ergosterol
茯苓	Dehydroeburicoicacid
茯苓	Porphyroxine
茯苓	Pachymic Acid
茯苓	Chrysanthemaxanthin
茯苓	Beta-Amyrin Acetate
茯苓	P-Hydroxybenzyl Alcohol
茯苓	20-Hexadecanoylingenol
茯苓	10-Hydroxyacetylbaccatin Vi
茯苓	Hydrangeic Acid
茯苓	Adenine
茯苓	Pachypodol
茯苓	Eburicol
茯苓	Pinidine
茯苓	O-Acetylpachymic Acid-25-Ol
茯苓	Poricoic Acid B
茯苓	Ergotamine
茯苓	Undecan-2-Ol
茯苓	Turanose
茯苓	Lauric Aldehyde
麦冬	Ophiopogonone B
麦冬	Ophiopogonin A
麦冬	Uridine
麦冬	6-Aldehydo-Isoophipogonone A
麦冬	Ophiopogonone A
麦冬	6-Aldehydo-Isoophipogonone B
麦冬	Ophiopogonanone A
麦冬	Methyl Ophiopogonanone B
麦冬	Diosgenin
麦冬	Guanosine
麦冬	Ruscogenin
麦冬	Ophiopogonin C
麦冬	Methyl Ophiopogonanone A
麦冬	Ophiopogonanone C
麦冬	Ophiopogonanone E
麦冬	N-Trans-Feruloyltyramine
麦冬	Ophiopogonin D
麦冬	Ophiopogonin B
麦冬	Stigmasterol
麦冬	Ophiopogon B
麦冬	Ophiopogon A
麦冬	Orchinol
苦参	Kosamol A
苦参	Kushenin
苦参	2,4-Decadienal
苦参	Kurarinol
苦参	Kushenol F
苦参	Sophoranochromene
苦参	Kushenol K
苦参	Neokurarinol
苦参	N-Methylcytisine
苦参	8-Isopentenyllimettin
苦参	3'-Hydroxymelanettin
苦参	N-Oxysophocarpine
苦参	Sophocarpine
苦参	P-Cymene
苦参	Lauric Acid
苦参	Sophoranone
苦参	Kushenquinone A
苦参	N-Pentadecane
苦参	O-Xylene
苦参	Soyasaponin A1
苦参	Kushenol E
苦参	Sophoraisoflavanone A
苦参	Dehydromiltirone
苦参	Leachianone G
苦参	1-Methyl-4-Ethylbenzene
苦参	Isoxanthopterin
苦参	Sophoraflavoside Ii
苦参	1,8-Cineole
苦参	Kushenol O
苦参	Isomatrine
苦参	Cytisine
苦参	Isostrychnine
苦参	Alpha-Terpineol
苦参	Leachianone A
苦参	Matsukaze Lactone
苦参	Neoligustilide
苦参	M-Xylene
苦参	Decanoic Acid
苦参	Geraniol
苦参	Eicosane
苦参	Baptifoline
苦参	Limonene
苦参	Alpha-Pinene
苦参	Soyasaponin I
苦参	Terpinen-4-Ol
苦参	5alpha,6beta,7beta-Trihydroxy-8alpha-Methoxy-2-(2-Phenylethyl) Chromone
苦参	Mamanine
苦参	P-Xylene
苦参	Kushenol G
苦参	Camphor
苦参	Kurarinone
苦参	Sophoraflavoside Iii
苦参	Xanthomicrol
苦参	Oxynarcotine
苦参	Lupanine
苦参	Methyl Lagerine
苦参	Octadecane
苦参	Sophoranol
苦参	Trans-Caryophyllene
苦参	Linalool
苦参	Xanthohumol
苦参	Kushenol I
苦参	Myrcene
苦参	1-Dodecanol
苦参	Methyl Eugenol
苦参	Kuraridinol
苦参	Daechualkaloid A
苦参	Norkurarinol
苦参	Hexanal
苦参	Matrine
苦参	Sophoflavescenol
苦参	Sophojaponicin
苦参	Kushenol J
苦参	Koumidine
苦参	Octanoic Acid
苦参	Kushenol C
苦参	4-Hydroxystrychnine
苦参	Oxymatrine
苦参	Camphene
苦参	Lupenone
苦参	(+)-Allomatrine
苦参	Kushenol X
苦参	Formononetin
苦参	N-Heptadecane
苦参	Nonanol
苦参	Isolariciresinol
苦参	Kushenol L
苦参	Isoxanthohumol
苦参	Decanal
苦参	Normacusine B
苦参	Kushenol A
苦参	Sophoramine
苦参	Nonanal
苦参	Sophoraflavoside Iv
苦参	Maackiain
苦参	Kushenol D
苦参	Isokurarinone
苦参	Kushenol H
苦参	Ethylbenzene
苦参	Isoanhydroicaritin
苦参	Kuraridin
苦参	Kushenol N
苦参	Sophoridine
苦参	Geranylacetone
苦参	Kushenol P
苦参	Kushenol M
苦参	Nonadecane
苦参	Mamegakinone
苦参	Kuraramine
苦参	Nonanoic Acid
苦参	Anagyrine
苦参	Sabinene
苦参	Hexanoic Acid
苦参	8-Isopentenyl-Kaempferol
苦参	7,11-Dehydromatrine
苦参	Kushenol B
白芍	Paeonilactone C
白芍	Gallotannin
白芍	D-Catechin
白芍	Tellimagrandin I
白芍	Lactiflorin
白芍	Paeonilactone A
白芍	Paeonin
白芍	Palbinone
白芍	Benzoylpaeoniflorin
白芍	1,2,3,4,6-Pentagalloylglucose
白芍	Casuariin
白芍	Gallicacid
白芍	Peonin
白芍	Gallocatechin
白芍	Paeoniflorin
白芍	(-)-Catechin
白芍	Pedunculagin
白芍	5-Desgalloylstachyurin
白芍	Paeonol
白芍	Paeoniflorigenone
白芍	Phenol
白芍	Oxypaeoniflorin
白芍	Casuarictin
白芍	Albiflorin
白芍	Pyrethrin Ii
白芍	Pyrethrin I
白芍	(+)-Catechin
白芍	Beta-Sitosterol
白芍	Acetic Acid
白芍	Paeonilactone B
白芍	Strictinin
白芍	Benzoic Acid
白芍	Eugeniin
白芍	Epigallocatechin
白芍	Catechin
陈皮	Benzyl Alcohol
陈皮	Beta-Myrcene
陈皮	Tangeretin
陈皮	Dodecanal
陈皮	Neral
陈皮	Narirutin
陈皮	Octanol
陈皮	Perillaldehyde
陈皮	Palmitic Acid
陈皮	Limonene
陈皮	Caryophyllene
陈皮	Alpha-Pinene
陈皮	Nerol
陈皮	Gamma-Terpinene
陈皮	Neohesperidin
陈皮	Elemene
陈皮	Beta-Pinene
陈皮	P-Cymene
陈皮	Lauric Acid
陈皮	Hesperidin Methyl Chalcone
陈皮	Undecanal
陈皮	Cryptoxanthin
陈皮	Terpinolene
陈皮	Decanal
陈皮	N-Methyltyramine
陈皮	Capraldehyde
陈皮	Linalool
陈皮	Alpha-Terpineol
陈皮	Cis-Geraniol
陈皮	Citronellal
陈皮	Citral
陈皮	Ocimene
陈皮	Thymol
陈皮	Hesperidin
陈皮	3-Carene
知母	12-O-Nicotinoylisolineolone
知母	Choline
知母	Neogitogenin
知母	Anemarsaponin B
知母	Anemarrhenasaponin-I
知母	Degalactotigonin
知母	Marmesin
知母	Chrysanthemaxanthin
知母	Monomethyl Lithospermate
知母	Timosaponin A-Iii
知母	Xilingsaponin B
知母	Isomangiferin
知母	Anemarsaponin G
知母	Neoglucobrassicin
知母	Tingenone
知母	Spongesterol
知母	Ginkgetin
知母	Hippeastrine
知母	4-O-Beta-D-Glucopyranosyl Methyl Gallate
知母	Mangiferin
知母	Ginkgolic Acid
知母	Macrostemonoside F
知母	Cis-Hinokiresinol
知母	Isomangiferolic Acid
知母	Mangiferolic Acid
知母	Monomethyl-Cis-Hinokiresinol
知母	Nicotine
知母	Nicotinamide
知母	Smilagenin
知母	Anemarrhenasaponin-Ia
知母	Anemarsaponin E
知母	Sarsasapogenin
牡丹皮	Suffruticoside A
牡丹皮	Oxypaeoniflorin
牡丹皮	Paeonilactone A
牡丹皮	Suffruticosol A
牡丹皮	Suffruticoside D
牡丹皮	Benzoylpaeoniflorin
牡丹皮	1,2,3,4,6-Pentagalloylglucose
牡丹皮	(+)-3,3',5',5,7-Pentahydroflavanone
牡丹皮	Oxypeucedanin
牡丹皮	Gallicacid
牡丹皮	Paeonolide
牡丹皮	Paeoniflorin
牡丹皮	Benzoyl-Oxypaeoniflorin
牡丹皮	Paeonoside
牡丹皮	Suffruticoside C
牡丹皮	Paeonol
牡丹皮	Sugiol
牡丹皮	Suffruticoside B
石斛	Denbinobin
石斛	24-Hydroxy-11-Deoxyglycyrrhetic Acid
石斛	Shihunin
石斛	Dentatin
石斛	Dendroxine
石斛	Dendrolasin
石斛	Dendramine
石斛	Nodakenetin
石斛	Nobilonine
石斛	6-Hydroxydendroxine
石斛	Dendrine
石斛	Dendrobine

## Sheet: 数据汇总
药物	全部成分
生地黄	9
石菖蒲	14
茯苓	21
麦冬	22
苦参	116
白芍	35
陈皮	35
知母	32
牡丹皮	18
石斛	12
