# Supplementary material for: Qingxin Kaiqiao Fang Inhibits Aβ25-35-Induced Apoptosis in Primary Cultured Rat Hippocampal Neuronal Cells via the p38 MAPK Pathway: An Experimental Validation and Network Pharmacology Study
Source: Evid Based Complement Alternat Med. 2020 Aug 3;2020:9058135. doi: 10.1155/2020/9058135 (PMC7424524; doi:10.1155/2020/9058135)
Supplement: Supplementary Materials — The data of active ingredients and targets are listed in Supplementary Tables 1, 2, 3, and 4. The data of PPI Network and Functional Enrichment Analysis can be seen in Supplementary Tables 5, 6, 7, 8, and 9. [file 9058135.f1.zip › 9058135.f1/supplementary 3.xlsx]

## Sheet: Sheet2
Kosamol A	SOAT1
Kosamol A	MTTP
Kosamol A	SOAT2
D-Catechin	SEC14L3
D-Catechin	CNR2
D-Catechin	PPP2CA
D-Catechin	PRKCA
D-Catechin	NR1I2
D-Catechin	CNR1
D-Catechin	ALOX5
D-Catechin	PPP2CB
D-Catechin	SEC14L2
D-Catechin	DGKA
D-Catechin	PRKCB
D-Catechin	SEC14L4
D-Catechin	KCND1
D-Catechin	KCNA3
D-Catechin	PRKAB1
Beta-Myrcene	ADH1A
Beta-Myrcene	KCNA1
Beta-Myrcene	GAMT
Beta-Myrcene	KCNC3
Beta-Myrcene	KCNA2
Beta-Myrcene	TPO
Beta-Myrcene	CAT
Beta-Myrcene	KCNB1
Beta-Myrcene	ADH1B
Beta-Myrcene	DLG4
Beta-Myrcene	KCNC2
Beta-Myrcene	KCNC1
Beta-Myrcene	ADH1C
Beta-Myrcene	KCNB2
Beta-Myrcene	KCNA5
Beta-Myrcene	RNASE1
Beta-Myrcene	KCND2
Beta-Myrcene	ALDH2
Beta-Myrcene	KCNA4
Beta-Myrcene	KCNA7
Beta-Myrcene	KCNA6
Beta-Myrcene	KCND3
Beta-Myrcene	GUCY1B3
Beta-Myrcene	GATM
Beta-Myrcene	KCNK4
Beta-Myrcene	IYD
Beta-Myrcene	KCNQ1
Beta-Myrcene	FBP1
Beta-Myrcene	DGKI
Beta-Myrcene	ADH7
Beta-Myrcene	NFIB
Beta-Myrcene	CYGB
Beta-Myrcene	NRXN3
Beta-Myrcene	LRRC4B
Beta-Myrcene	AQP8
Beta-Myrcene	ARX
Beta-Myrcene	IGF1
Beta-Myrcene	SHANK3
Beta-Myrcene	ACY3
Beta-Myrcene	ASPA
Beta-Myrcene	NRXN1
Beta-Myrcene	EDN1
Beta-Myrcene	OXT
Beta-Myrcene	MAGI2
Beta-Myrcene	APOE
Beta-Myrcene	SOX15
Beta-Myrcene	CNTNAP4
Beta-Myrcene	RNASE4
Beta-Myrcene	RAB3A
Beta-Myrcene	MC4R
Beta-Myrcene	IL1B
Beta-Myrcene	GRIN2A
Beta-Myrcene	SLC17A7
Beta-Myrcene	CYP11A1
Beta-Myrcene	SCN5A
Beta-Myrcene	SCN1A
Beta-Myrcene	SPARC
Beta-Myrcene	SORCS3
Beta-Myrcene	RNASE8
Beta-Myrcene	KCNIP2
Beta-Myrcene	GPX7
Beta-Myrcene	CRLF1
Beta-Myrcene	FADD
Beta-Myrcene	SNTG2
Beta-Myrcene	SCGB1A1
Beta-Myrcene	OXTR
Beta-Myrcene	ALDH1B1
Beta-Myrcene	LEP
Beta-Myrcene	NLGN1
Beta-Myrcene	CACNA1D
Beta-Myrcene	RAPGEF2
Beta-Myrcene	DARS
Beta-Myrcene	ANK3
Beta-Myrcene	KCNE5
Beta-Myrcene	PPARD
Beta-Myrcene	NKX2-1
Beta-Myrcene	MIP
Beta-Myrcene	RYR3
Beta-Myrcene	ZPR1
Beta-Myrcene	ALDH3B1
Beta-Myrcene	NPPA
Beta-Myrcene	STX1A
Beta-Myrcene	PAXBP1
Beta-Myrcene	PAX7
Beta-Myrcene	ALDH3B2
Beta-Myrcene	RNASE2
Beta-Myrcene	NRXN2
Beta-Myrcene	ADORA1
Beta-Myrcene	ADH4
Beta-Myrcene	GJA5
Beta-Myrcene	FAS
Beta-Myrcene	DAB2IP
Beta-Myrcene	CYP2E1
Beta-Myrcene	ACY1
Beta-Myrcene	VDR
Beta-Myrcene	CYP27B1
Beta-Myrcene	GC
Beta-Myrcene	SNW1
Ergosterol	NFKB1
Ergosterol	AKR1C3
Ergosterol	CYP24A1
Ergosterol	GPBAR1
Ergosterol	SNAI2
Ergosterol	MED1
Ergosterol	SNAI1
Ergosterol	CYP3A4
Ergosterol	CALB1
Ergosterol	ESR1
Ergosterol	FGF23
Ergosterol	GFI1
Ergosterol	PGR
Ergosterol	LANCL2
Ergosterol	WNT4
Ergosterol	TCF3
Ergosterol	BAX
Ergosterol	KL
Ergosterol	CYP2R1
Ergosterol	PML
Ergosterol	B4GALT1
Ergosterol	S1G
Ergosterol	CYP27A1
Ergosterol	KANK2
Ergosterol	IRX5
Ergosterol	RXRA
Ergosterol	NR1H4
Ergosterol	TRIM24
Ergosterol	ACHE
Ergosterol	BCHE
Ergosterol	COLQ
Ergosterol	RXRB
2,4-Decadienal	RARRES1
2,4-Decadienal	NRB1
2,4-Decadienal	RARG
2,4-Decadienal	RARB
2,4-Decadienal	RXRG
2,4-Decadienal	ALDH1A1
2,4-Decadienal	RARA
2,4-Decadienal	GPRC5A
2,4-Decadienal	ALDH1A2
2,4-Decadienal	SLC5A7
2,4-Decadienal	NRG1
2,4-Decadienal	DMGDH
2,4-Decadienal	SIX3
2,4-Decadienal	CRP
2,4-Decadienal	PRSS12
2,4-Decadienal	SLC44A4
2,4-Decadienal	ALDH7A1
2,4-Decadienal	DNM3
2,4-Decadienal	ASCL1
2,4-Decadienal	ENPP6
2,4-Decadienal	CDH8
2,4-Decadienal	FNTA
2,4-Decadienal	AGRN
2,4-Decadienal	CHKA
2,4-Decadienal	CHDH
2,4-Decadienal	GRIN1
2,4-Decadienal	CXCR4
2,4-Decadienal	TYMS
2,4-Decadienal	NT5C2
2,4-Decadienal	ADK
2,4-Decadienal	IMPDH1
2,4-Decadienal	ENPP1
Degalactotigonin	POLA1
Uridine	PNP
Uridine	POLB
Uridine	TERT
Uridine	GSR
Uridine	GCDH
Uridine	ERO1B
Uridine	IVD
Uridine	NQO2
Uridine	DPYD
Uridine	POR
Uridine	CYB5R1
Uridine	MAOB
Uridine	FDXR
Uridine	DAO
Uridine	TXNRD1
Uridine	ACADS
Uridine	CYB5R3
Uridine	MAOA
Uridine	IL4I1
Uridine	AIFM1
Uridine	ACOX1
Uridine	ACADM
Uridine	NQO1
Uridine	XDH
Uridine	DNMT1
Uridine	ACAD8
Uridine	NOS1
Uridine	DLD
Uridine	GFER
Uridine	AK5
Uridine	GUK1
Uridine	ANKH
Uridine	ENPP3
Uridine	APRT
Uridine	AK9
Uridine	NUDT12
Uridine	IMPDH2
Uridine	ADA
Uridine	ITFG2
Uridine	DGUOK
Uridine	CHRNA4
Uridine	CHRNA7
Uridine	CHRNA3
Chrysanthemaxanthin	CHRNA6
Chrysanthemaxanthin	CHRFAM7A
Chrysanthemaxanthin	ADRA1B
Chrysanthemaxanthin	CHRNA9
Chrysanthemaxanthin	HRH3
N-Methylcytisine	HRH1
N-Methylcytisine	NAV2
N-Methylcytisine	ADORA2A
N-Methylcytisine	CACNA1A
N-Methylcytisine	NPY5R
N-Methylcytisine	ADRA1D
N-Methylcytisine	CACNA1C
N-Methylcytisine	CHRNB2
N-Methylcytisine	SLC18A3
N-Methylcytisine	TACR2
N-Methylcytisine	KCNMA1
N-Methylcytisine	CALCA
N-Methylcytisine	CHRNB4
N-Methylcytisine	KISS1
N-Methylcytisine	DRD2
N-Methylcytisine	PAWR
N-Methylcytisine	GABRB2
N-Methylcytisine	GABRB3
N-Methylcytisine	F2
N-Methylcytisine	GPR27
N-Methylcytisine	CD36
N-Methylcytisine	SDC4
N-Methylcytisine	CD47
Ophiopogonanone A	BICD1
Ophiopogonanone A	AKR1D1
Ophiopogonanone A	TYR
Ophiopogonanone A	SRD5A2
Ophiopogonanone A	SCN11A
Ophiopogonanone A	SCN2B
Ophiopogonanone A	ABAT
Xilingsaponin B	ESRRG
P-Cymene	SCN3B
P-Cymene	COX6C
P-Cymene	COX5B
P-Cymene	COX7C
P-Cymene	COX1
P-Cymene	SCN3A
P-Cymene	AKR1C2
P-Cymene	SCN7A
Lauric Acid	ALDH5A1
Lauric Acid	SCN2A
Lauric Acid	COX5A
Lauric Acid	COX3
Lauric Acid	AR
Lauric Acid	COX7A1
Lauric Acid	FECH
Lauric Acid	COX4I1
Lauric Acid	HDAC9
Lauric Acid	PLA2G1B
Lauric Acid	COX6A2
Lauric Acid	SCN9A
Lauric Acid	SCN4A
Lauric Acid	SCN4B
Lauric Acid	COX6B1
Lauric Acid	FABP6
Lauric Acid	CES1
Lauric Acid	ACADSB
Lauric Acid	SCN8A
Lauric Acid	COX7B
Lauric Acid	SCN1B
Lauric Acid	COX2
Lauric Acid	OGDH
Lauric Acid	HDAC2
Lauric Acid	COX8A
Lauric Acid	SUCLG2
Lauric Acid	SLC13A2
Lauric Acid	SLC13A1
Lauric Acid	SUCLG1
Lauric Acid	HSD17B6
Lauric Acid	SLC25A1
Lauric Acid	P3H3
Lauric Acid	OXCT2
Lauric Acid	TMLHE
Lauric Acid	PLOD1
Lauric Acid	SUCNR1
Lauric Acid	SLC13A3
Lauric Acid	ASPH
Lauric Acid	BBOX1
Lauric Acid	SDHB
Lauric Acid	OXCT1
Lauric Acid	PLOD3
Lauric Acid	P4HA1
Lauric Acid	SDHC
Lauric Acid	P3H2
Lauric Acid	SDHA
Lauric Acid	P4HA2
Lauric Acid	SUCLA2
Lauric Acid	SDHD
Lauric Acid	P3H1
Lauric Acid	DCT
Lauric Acid	CRTAP
Lauric Acid	SLIT2
Lauric Acid	ACO2
Lauric Acid	JMJD6
Lauric Acid	SLC13A4
Lauric Acid	SDHAF2
Lauric Acid	SLC1A3
Lauric Acid	SALL1
Lauric Acid	HSD17B11
Lauric Acid	TYRP1
Lauric Acid	HIF1AN
Lauric Acid	UROS
Lauric Acid	SLC13A5
Lauric Acid	P4HB
Lauric Acid	CACNA2D1
Lauric Acid	PLAT
Lauric Acid	SLC7A2
Lauric Acid	GRIN3B
Lauric Acid	CACNA2D2
Lauric Acid	TOP1
Lauric Acid	PLG
Lauric Acid	CACNA1B
Lauric Acid	GRIN2C
Lauric Acid	GRIN2B
Lauric Acid	SLC7A3
Lauric Acid	KARS
Lauric Acid	GRIN3A
Lauric Acid	SLC7A1
Lauric Acid	SLC7A4
Lauric Acid	GRIN2D
Lauric Acid	HDAC1
Lauric Acid	GPD1L
Lauric Acid	SRD5A1
Lauric Acid	FBXO45
Lauric Acid	SIRT1
Lauric Acid	SHMT1
Lauric Acid	SUGCT
Lauric Acid	ACSS2
Lauric Acid	ARV1
Lauric Acid	SIX1
Lauric Acid	BDH1
Lauric Acid	COLGALT2
Lauric Acid	SIX4
Lauric Acid	MRPS36
Lauric Acid	OSBPL8
Lauric Acid	SPI1
Lauric Acid	SUOX
Lauric Acid	CCL2
Lauric Acid	BCKDK
Lauric Acid	UBE2B
Lauric Acid	CYP1A2
Lauric Acid	CCL5
Lauric Acid	ANK2
Lauric Acid	HSD17B2
Lauric Acid	STIM2
Lauric Acid	PKD2
Lauric Acid	ALDH9A1
Lauric Acid	TH
Lauric Acid	EPO
Lauric Acid	COLGALT1
Lauric Acid	NEDD4
Lauric Acid	DHODH
Lauric Acid	CLN3
Lauric Acid	ARID1A
Lauric Acid	EGLN2
Lauric Acid	ACAT1
Lauric Acid	GALC
Lauric Acid	PLCG2
Lauric Acid	ACOT4
Lauric Acid	PHGDH
Lauric Acid	PNLIPRP2
Lauric Acid	CYP39A1
Lauric Acid	BCKDHA
Lauric Acid	SLC25A12
Lauric Acid	YBX3
Lauric Acid	8-Mar
Lauric Acid	STIM1
Lauric Acid	GAL3ST1
Lauric Acid	CDH11
Lauric Acid	DDC
Lauric Acid	DHTKD1
Lauric Acid	NEDD4L
Lauric Acid	BDKRB2
Lauric Acid	PRPH
Lauric Acid	BCKDHB
Lauric Acid	SRD5A3
Lauric Acid	SMAD7
Lauric Acid	PRDM8
Lauric Acid	UROD
Lauric Acid	UGT8
Lauric Acid	ETHE1
Lauric Acid	WNT1B
Lauric Acid	OGFOD1
Lauric Acid	SLC38A7
Lauric Acid	ACSS1
Lauric Acid	CYP4B1
Lauric Acid	STAR
Lauric Acid	DLST
Lauric Acid	PF4
Lauric Acid	CRACR2A
Lauric Acid	HSD17B1
Lauric Acid	CAMK2D
Lauric Acid	AP3D1
Lauric Acid	MYO5A
Lauric Acid	ILVBL
Lauric Acid	CAV3
Lauric Acid	HTT
Lauric Acid	IL1
Lauric Acid	EGLN3
Lauric Acid	OGDHL
Lauric Acid	TST
Lauric Acid	SLC1A6
Lauric Acid	SQRDL
Lauric Acid	TMEM11
Lauric Acid	CDC42
Lauric Acid	ARHGEF2
Lauric Acid	EGLN1
Lauric Acid	ETFDH
Lauric Acid	EPHA4
Lauric Acid	OCA2
Lauric Acid	HSD17B8
Lauric Acid	CTNNB1
Lauric Acid	P4HA3
Lauric Acid	EDA
Lauric Acid	HACL1
Lauric Acid	RYR2
Lauric Acid	HAP1
Lauric Acid	PCSK9
Lauric Acid	CASQ2
Lauric Acid	DHRS9
Lauric Acid	GPR143
Lauric Acid	UGT1A1
Lauric Acid	GNAS
Lauric Acid	SLC25A13
Lauric Acid	SFXN5
Lauric Acid	PLOD2
Lauric Acid	CYP1A1
Lauric Acid	SULT2A1
Lauric Acid	NFX1
Lauric Acid	DBT
Lauric Acid	CACNB1
Lauric Acid	GRIA4
Lauric Acid	GABRA2
Lauric Acid	CACNG2
Lauric Acid	GABRD
Lauric Acid	CHRNB3
Lauric Acid	GABRB1
Lauric Acid	GRIA1
Lauric Acid	GLRA2
Lauric Acid	KCNJ3
Lauric Acid	GABRG3
Lauric Acid	VCAM1
Lauric Acid	KCNJ6
Lauric Acid	GABRE
Lauric Acid	GABRA3
Lauric Acid	SLC29A1
Lauric Acid	CACNA1S
Lauric Acid	GABRG1
Lauric Acid	GABRP
Lauric Acid	CHRNA1
Lauric Acid	GRIA2
Lauric Acid	GABRA4
Lauric Acid	HTR3D
Lauric Acid	GABRQ
Lauric Acid	CHRNA2
Lauric Acid	KCNJ5
Lauric Acid	HTR3B
Lauric Acid	GRIA3
Lauric Acid	GABRA5
Lauric Acid	SLC29A2
Lauric Acid	HTR3E
Lauric Acid	GABRA6
Lauric Acid	HTR3A
Lauric Acid	GABRA1
Lauric Acid	CHRNA5
O-Xylene	KCNJ9
O-Xylene	HTR3C
O-Xylene	GLRA1
O-Xylene	CACNG1
O-Xylene	PRKCD
O-Xylene	HMGCR
O-Xylene	ITGB2
O-Xylene	ITGAL
O-Xylene	NR3C1
O-Xylene	ANXA1
O-Xylene	TFAP2C
O-Xylene	TNFSF11
O-Xylene	PHB
O-Xylene	TOX3
O-Xylene	TGFB1
O-Xylene	NKX3-1
O-Xylene	ESR2
O-Xylene	SHH
O-Xylene	SERPINB3
O-Xylene	LEF1
O-Xylene	FGFR2
O-Xylene	SRC
O-Xylene	UBR5
O-Xylene	AREG
O-Xylene	CD34
O-Xylene	GPER1
O-Xylene	WNT5A
O-Xylene	SOX9
O-Xylene	PDGFB
O-Xylene	F12
O-Xylene	CHRM3
O-Xylene	CHRM1
O-Xylene	CHRM2
O-Xylene	ARFGEF2
O-Xylene	DOCK5
O-Xylene	NTSR1
O-Xylene	CHRM5
O-Xylene	GNA15
O-Xylene	P2RX1
O-Xylene	DOCK4
O-Xylene	MAP2K1
O-Xylene	CHRM4
O-Xylene	KCNH2
O-Xylene	SLCO1B3
O-Xylene	ABCB1
O-Xylene	SLCO1B1
O-Xylene	DLL1
O-Xylene	RIPK1
O-Xylene	EPHX2
O-Xylene	SLC25A2
O-Xylene	IARS2
O-Xylene	BCAT1
O-Xylene	VARS
O-Xylene	TARS
O-Xylene	LCMT1
O-Xylene	THNSL1
O-Xylene	MPO
O-Xylene	SLC25A29
Sophoraisoflavanone A	SLC22A4
Sophoraisoflavanone A	CPT2
Sophoraisoflavanone A	LARS
Sophoraisoflavanone A	TARS2
Sophoraisoflavanone A	LARS2
Sophoraisoflavanone A	CPT1A
Sophoraisoflavanone A	PCCB
Methyl Ophiopogonanone A	CROT
Methyl Ophiopogonanone A	IARS
Methyl Ophiopogonanone A	SLC22A5
Methyl Ophiopogonanone A	CRAT
Methyl Ophiopogonanone A	BCAT2
Methyl Ophiopogonanone A	LCMT2
Methyl Ophiopogonanone A	SLC1A5
Rehmaglutin C	GOT2
Rehmaglutin C	GPT2
Rehmaglutin C	BAAT
Rehmaglutin C	OAZ3
Rehmaglutin C	SLC1A1
Rehmaglutin C	GCSH
1-Methyl-4-Ethylbenzene	SLC7A8
1-Methyl-4-Ethylbenzene	PPAT
1-Methyl-4-Ethylbenzene	ALAS1
1-Methyl-4-Ethylbenzene	GCAT
1-Methyl-4-Ethylbenzene	SLC38A3
1-Methyl-4-Ethylbenzene	NFS1
1-Methyl-4-Ethylbenzene	SLC25A15
1-Methyl-4-Ethylbenzene	SLC1A4
Isomatrine	ADSSL1
Campesterol	VDAC3
Campesterol	GSS
Campesterol	ASNS
Campesterol	GLRA3
Campesterol	DARS2
Campesterol	GOT1
Alpha-Terpineol	GNMT
Alpha-Terpineol	GLRB
Alpha-Terpineol	GLYAT
Alpha-Terpineol	AARS2
Alpha-Terpineol	GPR18
Alpha-Terpineol	CTPS1
Alpha-Terpineol	PHYKPL
Alpha-Terpineol	GLYATL1
Alpha-Terpineol	ARG1
Alpha-Terpineol	NARS2
Alpha-Terpineol	TNNC1
Alpha-Terpineol	OAT
Alpha-Terpineol	GLDC
Alpha-Terpineol	VDAC2
Alpha-Terpineol	OAZ2
Alpha-Terpineol	PIPOX
Alpha-Terpineol	GARS
Alpha-Terpineol	GPT
Alpha-Terpineol	AARS
Alpha-Terpineol	SHMT2
Alpha-Terpineol	ALAS2
Alpha-Terpineol	VDAC1
Alpha-Terpineol	SLC6A9
Alpha-Terpineol	ASRGL1
Alpha-Terpineol	GLYATL2
Alpha-Terpineol	SLC32A1
Alpha-Terpineol	OAZ1
Alpha-Terpineol	AGXT
Alpha-Terpineol	ASS1
Leachianone A	ADSS
Leachianone A	SLC36A1
Leachianone A	SLC6A5
Leachianone A	CAD
Leachianone A	OTC
Leachianone A	GLUL
Leachianone A	AGXT2
Citronellal	ARG2
Citronellal	GABBR1
Citronellal	KYNU
Citronellal	LYZ
Citronellal	PAICS
Citronellal	NARS
Citronellal	ABCC2
Citronellal	CDK5R2
Citronellal	PDE5A
Citronellal	RGCC
Citronellal	FURIN
Citronellal	UTS2
Citronellal	KHDRBS1
Citronellal	ARPIN
Citronellal	PTEN
Citronellal	EPCAM
Citronellal	ARCN1
Citronellal	FASLG
Citronellal	COMT
Citronellal	ADRA2A
Citronellal	CETN2
Neoligustilide	CETN1
Neoligustilide	PIK3CG
Neoligustilide	KLKB1
Neoligustilide	ADRBK1
Neoligustilide	GHRL
Neoligustilide	TBR1
Neoligustilide	CEND1
Neoligustilide	MAD2L2
Neoligustilide	CDK5R1
Neoligustilide	UTS2R
Neoligustilide	INS
Neoligustilide	DRD4
M-Xylene	CRH
M-Xylene	PHOX2B
M-Xylene	ATP1A2
M-Xylene	ATP13A2
M-Xylene	AVPR2
M-Xylene	ADCY3
M-Xylene	SPX
M-Xylene	ATP2A1
Decanoic Acid	LRRK2
Decanoic Acid	DRD3
Decanoic Acid	RERE
Decanoic Acid	DRD1
Decanoic Acid	KDM6B
Decanoic Acid	F11
Decanoic Acid	CKB
Decanoic Acid	PARK2
Decanoic Acid	NCBP2
Decanoic Acid	PCSK6
Decanoic Acid	GRM7
Decanoic Acid	FOS
Decanoic Acid	NLGN3
Decanoic Acid	CYP17A1
Decanoic Acid	OPRK1
Decanoic Acid	NR3C2
Decanoic Acid	ACE
Decanoic Acid	RDH11
Decanoic Acid	RBP3
Decanoic Acid	RETSAT
Decanoic Acid	RDH13
Decanoic Acid	DHRS3
Decanoic Acid	RDH5
Decanoic Acid	ALDH1A3
Decanoic Acid	RDH12
Decanoic Acid	DHRS4
Decanoic Acid	RBP1
Decanoic Acid	RLBP1
Decanoic Acid	RDH14
Decanoic Acid	RDH8
Decanoic Acid	LRAT
Decanoic Acid	ATP1A1
Decanoic Acid	PDE4A
Decanoic Acid	PDE3A
Decanoic Acid	TRDMT1
Decanoic Acid	DHFRL1
Decanoic Acid	DHFR
Decanoic Acid	PDE1A
Decanoic Acid	PDE2A
Decanoic Acid	PDE3B
Decanoic Acid	DMTN
Decanoic Acid	FOLR2
Decanoic Acid	PDE9A
Decanoic Acid	TBPL1
Decanoic Acid	DNMT3A
Decanoic Acid	STUB1
Decanoic Acid	INSR
Decanoic Acid	P2RX2
Decanoic Acid	HTR2A
Decanoic Acid	SIRT2
Decanoic Acid	HCN4
Decanoic Acid	HOXA5
Decanoic Acid	FBLN1
Decanoic Acid	SLC22A6
Decanoic Acid	NT5M
Decanoic Acid	P2RX3
Decanoic Acid	AURKA
Decanoic Acid	GAS6
Decanoic Acid	CMPK2
Decanoic Acid	PDE1B
Decanoic Acid	DPYS
Decanoic Acid	HSP9AB1
Decanoic Acid	SLC6A4
Decanoic Acid	DUT
Decanoic Acid	ATIC
Decanoic Acid	CDKN1A
Decanoic Acid	HIF1A
Decanoic Acid	FOLR1
Decanoic Acid	RAB8B
Decanoic Acid	HYAL2
Decanoic Acid	DNMT3B
Decanoic Acid	HSP9AA1
Decanoic Acid	PARP1
Decanoic Acid	MGMT
Decanoic Acid	DTYMK
Decanoic Acid	PDE11A
Decanoic Acid	HCN2
Decanoic Acid	ADORA2B
Decanoic Acid	ADORA3
Decanoic Acid	PDE4B
Decanoic Acid	GABRG2
Decanoic Acid	GRIK2
Decanoic Acid	PDE4D
Decanoic Acid	CX3CR1
Decanoic Acid	CYP19A1
Decanoic Acid	GRIK3
Decanoic Acid	HMGA2
Decanoic Acid	HOMER1
Decanoic Acid	TNF
Decanoic Acid	AGT
Decanoic Acid	PLN
Decanoic Acid	HRC
Decanoic Acid	ADIRF
Decanoic Acid	NCOA1
Decanoic Acid	SMO
Decanoic Acid	GRIK5
Decanoic Acid	GRIK4
Decanoic Acid	KMT2A
Decanoic Acid	IDO1
Decanoic Acid	LTA
Decanoic Acid	GRIK1
Decanoic Acid	CAMK2G
Decanoic Acid	AKT1
Decanoic Acid	CCR7
Decanoic Acid	ABHD6
Decanoic Acid	MGLL
Decanoic Acid	FCER1G
Decanoic Acid	SUMO1
Decanoic Acid	APOH
Decanoic Acid	GPR55
Decanoic Acid	CETP
Decanoic Acid	FCER1A
Decanoic Acid	RNF27
Decanoic Acid	C3
Decanoic Acid	DAGLA
Decanoic Acid	PLIN5
Decanoic Acid	ZP3
Decanoic Acid	DPP4
Decanoic Acid	TRPV3
Decanoic Acid	TRPM8
Decanoic Acid	TRPA1
Decanoic Acid	PTGER4
Decanoic Acid	PTGER2
Decanoic Acid	PTGER3
Decanoic Acid	PTGFR
Decanoic Acid	ACTN3
Decanoic Acid	TAC1
Decanoic Acid	NGFR
Decanoic Acid	TRPV1
Decanoic Acid	FGF1
Decanoic Acid	VCP
Decanoic Acid	BNIP3
Decanoic Acid	NEFL
Decanoic Acid	UCN2
Decanoic Acid	AQP1
Decanoic Acid	TAC4
Decanoic Acid	CDH3
Decanoic Acid	CBFA2T3
Decanoic Acid	NEFH
Decanoic Acid	CRHR2
Decanoic Acid	SLC6A3
Decanoic Acid	HTR7
Decanoic Acid	HTR1A
Decanoic Acid	DBH
Decanoic Acid	DRD5
Decanoic Acid	SLC6A2
Decanoic Acid	APOA2
Decanoic Acid	SEMA4D
Decanoic Acid	CD74
Decanoic Acid	HPX
Decanoic Acid	MIF
Decanoic Acid	LGALS3
Decanoic Acid	KLF4
Decanoic Acid	LILRB1
Decanoic Acid	NCKAP1L
Decanoic Acid	TLR3
Decanoic Acid	MAP2K5
Decanoic Acid	EIF2AK1
Decanoic Acid	ANGPT1
Decanoic Acid	WNT2
Decanoic Acid	IL1RN
Decanoic Acid	FCER2
Decanoic Acid	WNT2B
Decanoic Acid	IFNG
Decanoic Acid	TGFB2
Decanoic Acid	TIRAP
Decanoic Acid	ROCK2
Decanoic Acid	IL6
Decanoic Acid	ROCK1
Decanoic Acid	HPN
Decanoic Acid	NOD2
Decanoic Acid	BMP4
Decanoic Acid	AHCY
Decanoic Acid	APOA1
Decanoic Acid	IL4
Decanoic Acid	IKBKB
Decanoic Acid	HTR4
Decanoic Acid	ADRB2
Decanoic Acid	ADRB1
Decanoic Acid	PLD1
Decanoic Acid	PCYT1A
Decanoic Acid	PCYT1B
Decanoic Acid	PHOSPHO1
Decanoic Acid	PLD2
Decanoic Acid	HMOX1
Decanoic Acid	RAP1GAP
Decanoic Acid	NAPEPLD
Decanoic Acid	FSCN1
Decanoic Acid	KLF5
Decanoic Acid	PLD4
Decanoic Acid	GPLD1
Decanoic Acid	PLD3
Decanoic Acid	PODXL
Decanoic Acid	ATP8B1
Decanoic Acid	FASN
Decanoic Acid	SLC8A1
Decanoic Acid	PTGER1
Decanoic Acid	FADS2
Decanoic Acid	FADS1
Decanoic Acid	PTGS1
Decanoic Acid	PTGS2
Decanoic Acid	ELOVL4
Decanoic Acid	AKR1C1
Decanoic Acid	CD3A
Decanoic Acid	CHGA
Decanoic Acid	APOC2
Decanoic Acid	KIF14
Decanoic Acid	LPL
Decanoic Acid	TPMT
Decanoic Acid	LGALS9
Decanoic Acid	OCLN
Decanoic Acid	ADAM8
Decanoic Acid	EOMES
Decanoic Acid	DNAJA3
Decanoic Acid	PLA2G2E
Decanoic Acid	PPARG
Decanoic Acid	SLC7A11
Decanoic Acid	CHUK
Decanoic Acid	TBXAS1
Decanoic Acid	HCAR2
Decanoic Acid	ALDOA
Decanoic Acid	TICAM2
Decanoic Acid	NCOR1
Decanoic Acid	IL2
Decanoic Acid	TBX21
Decanoic Acid	ALDOC
Lactiflorin	MTNR1B
Lactiflorin	FOXP3
Lactiflorin	NOS2
Lactiflorin	BCL2L11
Lactiflorin	PLA2G2D
Neral	F2RL1
Neral	CD28
Neral	CSF2
Neral	TIGAR
Neral	PFKL
Neral	CD4
Neral	BAD
Neral	MYD88
Neral	LTF
Neral	IL18R1
Neral	RIPK2
Neral	IL17RA
Neral	ALDOB
Neral	IL17A
Neral	FUT7
Neral	SERPINE1
Neral	SEC14L6
Neral	SLC2A1
Neral	JUP
Neral	PKP2
Baptifoline	SERPINE2
Baptifoline	CCL3
Baptifoline	ABCG2
Baptifoline	SOCS1
Baptifoline	SREBF1
Gamma-Aminobutyric Acid	PTPN2
Gamma-Aminobutyric Acid	TTPA
Gamma-Aminobutyric Acid	PRKAA1
Gamma-Aminobutyric Acid	PPP2R1A
Gamma-Aminobutyric Acid	ABCB4
Gamma-Aminobutyric Acid	PKP3
Gamma-Aminobutyric Acid	PRKCG
Gamma-Aminobutyric Acid	NF2
Gamma-Aminobutyric Acid	AFM
Gamma-Aminobutyric Acid	ABCG1
Gamma-Aminobutyric Acid	REST
Gamma-Aminobutyric Acid	ALDH3A1
Gamma-Aminobutyric Acid	RHO
Gamma-Aminobutyric Acid	RS1
Gamma-Aminobutyric Acid	CTSH
Gamma-Aminobutyric Acid	OPN4
Gamma-Aminobutyric Acid	RDH1
Gamma-Aminobutyric Acid	ALDH8A1
Gamma-Aminobutyric Acid	SHBG
Gamma-Aminobutyric Acid	DHRS2
Gamma-Aminobutyric Acid	HSD17B7
Gamma-Aminobutyric Acid	THRA
Gamma-Aminobutyric Acid	PAX2
Gamma-Aminobutyric Acid	CBR3
Gamma-Aminobutyric Acid	GATA3
Gamma-Aminobutyric Acid	DLX5
Gamma-Aminobutyric Acid	RET
Gamma-Aminobutyric Acid	THRB
Gamma-Aminobutyric Acid	CRYM
Gamma-Aminobutyric Acid	TSPO
Gamma-Aminobutyric Acid	OPN5
Gamma-Aminobutyric Acid	CBR1
Gamma-Aminobutyric Acid	PDE7B
Gamma-Aminobutyric Acid	RYR1
Gamma-Aminobutyric Acid	ITPR1
Gamma-Aminobutyric Acid	PDE6A
Gamma-Aminobutyric Acid	PRKDC
Gamma-Aminobutyric Acid	PIK3CD
Gamma-Aminobutyric Acid	PGD
Gamma-Aminobutyric Acid	PIK3CA
Gamma-Aminobutyric Acid	PIK3CB
Gamma-Aminobutyric Acid	ITPR2
Gamma-Aminobutyric Acid	PDE7A
Gamma-Aminobutyric Acid	ITPR3
Gamma-Aminobutyric Acid	POLA2
Gamma-Aminobutyric Acid	PDE4C
Gamma-Aminobutyric Acid	PDE1C
Gamma-Aminobutyric Acid	ATM
Gamma-Aminobutyric Acid	PDE6B
Gamma-Aminobutyric Acid	PDE8B
Gamma-Aminobutyric Acid	NT5E
Gamma-Aminobutyric Acid	PDE6C
Gamma-Aminobutyric Acid	PDE8A
Gamma-Aminobutyric Acid	RINT1
Gamma-Aminobutyric Acid	PIK3R1
Gamma-Aminobutyric Acid	AMPD3
Gamma-Aminobutyric Acid	IDNK
Gamma-Aminobutyric Acid	NT5C1A
Gamma-Aminobutyric Acid	NOS1AP
Gamma-Aminobutyric Acid	FKBP1A
Gamma-Aminobutyric Acid	CTR9
Gamma-Aminobutyric Acid	G6PD
Gamma-Aminobutyric Acid	GNAT1
Gamma-Aminobutyric Acid	QDPR
Gamma-Aminobutyric Acid	ATP11C
Gamma-Aminobutyric Acid	PPP3CB
Gamma-Aminobutyric Acid	SYT2
Gamma-Aminobutyric Acid	TAS1R1
Gamma-Aminobutyric Acid	TRIM28
Gamma-Aminobutyric Acid	XRCC4
Gamma-Aminobutyric Acid	STAT5A
Gamma-Aminobutyric Acid	TP53
Gamma-Aminobutyric Acid	GNAT3
Gamma-Aminobutyric Acid	HELB
Gamma-Aminobutyric Acid	SLC26A6
Gamma-Aminobutyric Acid	YWHAE
Gamma-Aminobutyric Acid	NUDT9
Gamma-Aminobutyric Acid	BMP2
Gamma-Aminobutyric Acid	FER
Gamma-Aminobutyric Acid	CXCL13
Gamma-Aminobutyric Acid	PTK2B
Gamma-Aminobutyric Acid	LIG4
Gamma-Aminobutyric Acid	VTI1A
Gamma-Aminobutyric Acid	ADAP2
Gamma-Aminobutyric Acid	LRRC8A
Gamma-Aminobutyric Acid	MCM3
Gamma-Aminobutyric Acid	BCL11B
Gamma-Aminobutyric Acid	BCL2
Gamma-Aminobutyric Acid	C5
Gamma-Aminobutyric Acid	LONP1
Gamma-Aminobutyric Acid	XCL1
Gamma-Aminobutyric Acid	HIBADH
Gamma-Aminobutyric Acid	STAP1
Gamma-Aminobutyric Acid	HIPK2
Gamma-Aminobutyric Acid	PPP3CA
Gamma-Aminobutyric Acid	TET1
Gamma-Aminobutyric Acid	C2CD5
Gamma-Aminobutyric Acid	TALDO1
Gamma-Aminobutyric Acid	MMP28
Gamma-Aminobutyric Acid	KIT
Gamma-Aminobutyric Acid	MTOR
Gamma-Aminobutyric Acid	ABCC4
Gamma-Aminobutyric Acid	ZFPM1
Gamma-Aminobutyric Acid	ZFP42
Gamma-Aminobutyric Acid	PIK3R6
Gamma-Aminobutyric Acid	PPP3R1
Gamma-Aminobutyric Acid	RAG1
Gamma-Aminobutyric Acid	DKK3
Gamma-Aminobutyric Acid	AHCYL1
Gamma-Aminobutyric Acid	TNFAIP3
Gamma-Aminobutyric Acid	DPPA3
Gamma-Aminobutyric Acid	CASQ1
Gamma-Aminobutyric Acid	FKBP1B
Gamma-Aminobutyric Acid	ATP2B4
Gamma-Aminobutyric Acid	PGLS
Gamma-Aminobutyric Acid	SLC9A3R1
Gamma-Aminobutyric Acid	IGF2
Gamma-Aminobutyric Acid	HPS4
Gamma-Aminobutyric Acid	TKT
Gamma-Aminobutyric Acid	ADAP1
Gamma-Aminobutyric Acid	SPR
Gamma-Aminobutyric Acid	CALHM1
Gamma-Aminobutyric Acid	SELP
Gamma-Aminobutyric Acid	XRCC6BP1
Gamma-Aminobutyric Acid	HPRT1
Gamma-Aminobutyric Acid	AMICA1
Gamma-Aminobutyric Acid	TAS1R3
Gamma-Aminobutyric Acid	TREM1
Gamma-Aminobutyric Acid	TAL1
Gamma-Aminobutyric Acid	ALAD
Gamma-Aminobutyric Acid	BMP5
Gamma-Aminobutyric Acid	RTN2
Gamma-Aminobutyric Acid	CD63
Gamma-Aminobutyric Acid	LAMP2
Gamma-Aminobutyric Acid	GLYR1
Gamma-Aminobutyric Acid	TPM1
Gamma-Aminobutyric Acid	PIK3R5
Gamma-Aminobutyric Acid	RAG2
Gamma-Aminobutyric Acid	TAS1R2
Gamma-Aminobutyric Acid	MAP2
Gamma-Aminobutyric Acid	MAPT
Gamma-Aminobutyric Acid	TUBB1
Gamma-Aminobutyric Acid	TUBA4A
Gamma-Aminobutyric Acid	MAP4
Gamma-Aminobutyric Acid	CFTR
Gamma-Aminobutyric Acid	HSD17B3
Gamma-Aminobutyric Acid	ADRA1A
Gamma-Aminobutyric Acid	ADRA2C
Gamma-Aminobutyric Acid	ADRA2B
Gamma-Aminobutyric Acid	PHKG2
Gamma-Aminobutyric Acid	APLP1
Gamma-Aminobutyric Acid	GSK3A
Gamma-Aminobutyric Acid	ARRB2
Gamma-Aminobutyric Acid	UCHL1
Gamma-Aminobutyric Acid	PPARGC1B
Gamma-Aminobutyric Acid	ARRB1
Gamma-Aminobutyric Acid	NCOA3
Gamma-Aminobutyric Acid	ARRDC3
Gamma-Aminobutyric Acid	ADAM17
Gamma-Aminobutyric Acid	ADRB3
Gamma-Aminobutyric Acid	RGS2
Gamma-Aminobutyric Acid	EDN2
Gamma-Aminobutyric Acid	AZIN2
Gamma-Aminobutyric Acid	ASL
Gamma-Aminobutyric Acid	NOS3
Gamma-Aminobutyric Acid	CHAT
Gamma-Aminobutyric Acid	SULT1E1
Gamma-Aminobutyric Acid	HTR2C
Gamma-Aminobutyric Acid	CACNA1H
Gamma-Aminobutyric Acid	HTR5A
Gamma-Aminobutyric Acid	CACNA1F
Gamma-Aminobutyric Acid	HTR2B
Gamma-Aminobutyric Acid	CACNA1I
Gamma-Aminobutyric Acid	HTR1B
Gamma-Aminobutyric Acid	HTR6
Gamma-Aminobutyric Acid	HTR1D
Gamma-Aminobutyric Acid	HRH4
Gamma-Aminobutyric Acid	HRH2
Gamma-Aminobutyric Acid	HTR1F
Gamma-Aminobutyric Acid	CACNA1G
Gamma-Aminobutyric Acid	HTR1E
Gamma-Aminobutyric Acid	SLITRK6
Gamma-Aminobutyric Acid	LPCAT4
Gamma-Aminobutyric Acid	LHCGR
Gamma-Aminobutyric Acid	SULT1A1
Gamma-Aminobutyric Acid	FLOT1
Gamma-Aminobutyric Acid	SULT2B1
Gamma-Aminobutyric Acid	P2RY1
Gamma-Aminobutyric Acid	APLN
Gamma-Aminobutyric Acid	GNPAT
Gamma-Aminobutyric Acid	SULT1A2
Gamma-Aminobutyric Acid	LPCAT2
Gamma-Aminobutyric Acid	GHRH
Gamma-Aminobutyric Acid	HCRT
Gamma-Aminobutyric Acid	RAB3B
Gamma-Aminobutyric Acid	GLI3
Gamma-Aminobutyric Acid	PDGFA
Gamma-Aminobutyric Acid	NRP1
Gamma-Aminobutyric Acid	ZNF219
Gamma-Aminobutyric Acid	TNR
Gamma-Aminobutyric Acid	LPCAT1
Gamma-Aminobutyric Acid	EPHB1
Gamma-Aminobutyric Acid	POU1F1
Gamma-Aminobutyric Acid	POU4F3
Limonene	PINK1
Limonene	CARTPT
Limonene	PDXK
Limonene	PNPO
Limonene	IMPA1
Limonene	PDXP
Limonene	TPI1
Limonene	GPI
Limonene	PSAT1
Limonene	AOX1
Limonene	KDM3A
Limonene	TCN1
Limonene	MUT
Limonene	MMAB
Limonene	MTRR
Limonene	MTR
Limonene	CUBN
Limonene	AMN
Limonene	MMACHC
Limonene	MMAA
Limonene	UHRF1
Limonene	POLE
Limonene	BRCA1
Limonene	KDM1A
Limonene	POLG
Limonene	USP7
Limonene	POLD1
Limonene	PAX5
Limonene	UHRF2
Limonene	CTCF
Limonene	HELLS
Limonene	RPL3
Limonene	KCNJ8
Limonene	KCNJ12
Limonene	KCNJ11
Limonene	KCNJ15
Limonene	KCNJ1
Limonene	KCNJ14
Limonene	PROS1
Limonene	PROZ
Limonene	AVPR1A
Limonene	F7
Limonene	F9
Limonene	GGCX
Limonene	F1
Limonene	VKORC1
Limonene	JUN
Limonene	PROC
Limonene	OPRM1
Limonene	AGTR2
Limonene	BGLAP
Limonene	AGTR1
Limonene	VKORC1L1
Limonene	CBR4
Limonene	AVP
Limonene	DAB2
Limonene	MGP
Limonene	F3
Limonene	WLS
Limonene	SERPINB7
Limonene	ACTN2
Limonene	NDRG2
Limonene	PCK1
Limonene	ADCY6
Limonene	NAMPT
Limonene	HACD1
Limonene	CSF1
Limonene	IL34
Limonene	C1QTNF1
Limonene	MC2R
Limonene	FNDC5
Limonene	ACIN1
Limonene	ANG
Limonene	CA7
Limonene	WT1
Limonene	HNF1B
Limonene	PLA2R1
Limonene	CLDN5
Limonene	DCSTAMP
Limonene	RXFP4
Limonene	METRNL
Limonene	PPP1R9B
Limonene	MAPK9
Limonene	AQP2
Limonene	MC1R
Limonene	CYP4F2
Limonene	CRHBP
Limonene	PTGIS
Limonene	PPP1R1B
Limonene	HTN1
Limonene	ACE2
Limonene	CYP4F11
Limonene	MAS1
Limonene	BMP6
Limonene	SIPA1
Limonene	AMELX
Limonene	S1PR2
Limonene	EGR1
Limonene	SERPINF2
Limonene	SPRY1
Limonene	HEG1
Limonene	AGTRAP
Limonene	CTNNBIP1
Dendrobine	CDH5
Dendrobine	TFPI
Dendrobine	PPP1R15A
Dendrobine	SOD1
Dendrobine	CCS
Dendrobine	ACVR2A
Alpha-Pinene	AIF1
Alpha-Pinene	NEUROD2
Alpha-Pinene	NMUR2
Alpha-Pinene	ANAPC2
Alpha-Pinene	WNT11
Alpha-Pinene	RPS6KA2
Alpha-Pinene	ALOX15B
Alpha-Pinene	ACSL4
Alpha-Pinene	CDC2
Alpha-Pinene	UGT3A2
Alpha-Pinene	SOD3
Alpha-Pinene	REN
Alpha-Pinene	SOD2
Alpha-Pinene	MC5R
Alpha-Pinene	MC3R
Alpha-Pinene	SPRY2
Alpha-Pinene	STATH
Alpha-Pinene	RFK
Alpha-Pinene	NCK2
Alpha-Pinene	TMBIM6
Alpha-Pinene	NAPRT
Alpha-Pinene	MECOM
Alpha-Pinene	AGER
Alpha-Pinene	FGA
Alpha-Pinene	SNCA
Alpha-Pinene	NCK1
Alpha-Pinene	ADIPOQ
Alpha-Pinene	CPLX2
Alpha-Pinene	CA2
Alpha-Pinene	ALOX15
Alpha-Pinene	UBIAD1
Alpha-Pinene	AVPR1B
Alpha-Pinene	EGFR
Alpha-Pinene	PRDM16
Alpha-Pinene	CCM2L
Alpha-Pinene	NOTCH2
Alpha-Pinene	COL5A1
Alpha-Pinene	NOX1
Alpha-Pinene	CREBRF
Alpha-Pinene	ATP1A3
Alpha-Pinene	NR1I3
Alpha-Pinene	S1A9
Alpha-Pinene	AKAP13
Alpha-Pinene	FFAR1
Alpha-Pinene	ACSL3
Alpha-Pinene	COL27A1
Alpha-Pinene	PPARA
Alpha-Pinene	IHH
Alpha-Pinene	FOXA1
Alpha-Pinene	GDF5
Alpha-Pinene	SERPINH1
Alpha-Pinene	NPPC
Alpha-Pinene	MATN1
Alpha-Pinene	FGF4
Alpha-Pinene	ZNF536
Alpha-Pinene	TBC1D32
Alpha-Pinene	MEX3C
Alpha-Pinene	NOTCH1
Alpha-Pinene	WDR77
Alpha-Pinene	FGF2
Alpha-Pinene	CYR61
Alpha-Pinene	SLC22A1
Alpha-Pinene	SLCO2B1
Alpha-Pinene	SULF2
Alpha-Pinene	EPM2A
Alpha-Pinene	GNB5
Alpha-Pinene	FEZF2
Alpha-Pinene	FLNA
Alpha-Pinene	CNTN2
Alpha-Pinene	DTNBP1
Alpha-Pinene	MAPK8IP2
Alpha-Pinene	SULF1
Alpha-Pinene	CRHR1
Alpha-Pinene	OPRL1
Alpha-Pinene	ADCY5
Alpha-Pinene	CAV2
Alpha-Pinene	CABP1
Alpha-Pinene	HMBS
Alpha-Pinene	LHX6
Alpha-Pinene	IL13
Alpha-Pinene	RPS6KA1
Alpha-Pinene	SRI
Alpha-Pinene	SHANK1
Alpha-Pinene	FGFR1
Alpha-Pinene	PALM
Alpha-Pinene	NUDT1
Alpha-Pinene	TNFSF13
Alpha-Pinene	ITPA
Alpha-Pinene	PRPS1
Alpha-Pinene	CECR1
Alpha-Pinene	BCL1
Alpha-Pinene	SAMHD1
Alpha-Pinene	DERA
Alpha-Pinene	TNFSF13B
Alpha-Pinene	TNFRSF13C
Alpha-Pinene	ADAL
Alpha-Pinene	ACPP
Alpha-Pinene	MGEA5
Alpha-Pinene	NUDT16
Alpha-Pinene	NUDT15
Alpha-Pinene	CAMLG
Alpha-Pinene	PPP3R2
Alpha-Pinene	PPIA
Alpha-Pinene	PPIF
Alpha-Pinene	TWIST1
Alpha-Pinene	PPIAL4D
Alpha-Pinene	PPIAL4E
Alpha-Pinene	PPIAL4A
Alpha-Pinene	PPIAL4C
Alpha-Pinene	PPIAL4F
Alpha-Pinene	RHOA
Alpha-Pinene	ALKBH7
Alpha-Pinene	MLXIPL
Alpha-Pinene	PARK7
Alpha-Pinene	DNAJC15
Alpha-Pinene	SI
Alpha-Pinene	CBS
Alpha-Pinene	POLE3
Alpha-Pinene	ADCY1
Soyasaponin I	DCK
Soyasaponin I	RRM2B
1-Allyl-2,4,5-Trimethoxy-Benzene	CBSL
1-Allyl-2,4,5-Trimethoxy-Benzene	RRM2
1-Allyl-2,4,5-Trimethoxy-Benzene	MAT1A
1-Allyl-2,4,5-Trimethoxy-Benzene	CREB1
1-Allyl-2,4,5-Trimethoxy-Benzene	PIM1
1-Allyl-2,4,5-Trimethoxy-Benzene	PYGL
1-Allyl-2,4,5-Trimethoxy-Benzene	POLE2
1-Allyl-2,4,5-Trimethoxy-Benzene	HINT1
1-Allyl-2,4,5-Trimethoxy-Benzene	MAT2A
1-Allyl-2,4,5-Trimethoxy-Benzene	AMD1
1-Allyl-2,4,5-Trimethoxy-Benzene	ACSL1
1-Allyl-2,4,5-Trimethoxy-Benzene	PRKAB2
1-Allyl-2,4,5-Trimethoxy-Benzene	POLE4
1-Allyl-2,4,5-Trimethoxy-Benzene	RRM1
1-Allyl-2,4,5-Trimethoxy-Benzene	MTAP
1-Allyl-2,4,5-Trimethoxy-Benzene	SLC18A1
1-Allyl-2,4,5-Trimethoxy-Benzene	SLC18A2
1-Allyl-2,4,5-Trimethoxy-Benzene	LTK
1-Allyl-2,4,5-Trimethoxy-Benzene	CAMK2A
1-Allyl-2,4,5-Trimethoxy-Benzene	CRYZ
1-Allyl-2,4,5-Trimethoxy-Benzene	SLC28A3
1-Allyl-2,4,5-Trimethoxy-Benzene	FOXL2
1-Allyl-2,4,5-Trimethoxy-Benzene	ZP4
1-Allyl-2,4,5-Trimethoxy-Benzene	MSN
1-Allyl-2,4,5-Trimethoxy-Benzene	AOC1
1-Allyl-2,4,5-Trimethoxy-Benzene	EZR
1-Allyl-2,4,5-Trimethoxy-Benzene	SLC9A6
1-Allyl-2,4,5-Trimethoxy-Benzene	AOC3
1-Allyl-2,4,5-Trimethoxy-Benzene	AOC2
1-Allyl-2,4,5-Trimethoxy-Benzene	GLRA4
1-Allyl-2,4,5-Trimethoxy-Benzene	PLCB1
1-Allyl-2,4,5-Trimethoxy-Benzene	EEA1
1-Allyl-2,4,5-Trimethoxy-Benzene	ICAM1
1-Allyl-2,4,5-Trimethoxy-Benzene	MAPK1
1-Allyl-2,4,5-Trimethoxy-Benzene	PIK3R3
1-Allyl-2,4,5-Trimethoxy-Benzene	PAH
1-Allyl-2,4,5-Trimethoxy-Benzene	PIK3R2
1-Allyl-2,4,5-Trimethoxy-Benzene	TAAR1
1-Allyl-2,4,5-Trimethoxy-Benzene	APEX1
1-Allyl-2,4,5-Trimethoxy-Benzene	TOP2A
1-Allyl-2,4,5-Trimethoxy-Benzene	MTNR1A
1-Allyl-2,4,5-Trimethoxy-Benzene
1-Allyl-2,4,5-Trimethoxy-Benzene
1-Allyl-2,4,5-Trimethoxy-Benzene
1-Allyl-2,4,5-Trimethoxy-Benzene
1-Allyl-2,4,5-Trimethoxy-Benzene
1-Allyl-2,4,5-Trimethoxy-Benzene
1-Allyl-2,4,5-Trimethoxy-Benzene
1-Allyl-2,4,5-Trimethoxy-Benzene
1-Allyl-2,4,5-Trimethoxy-Benzene
1-Allyl-2,4,5-Trimethoxy-Benzene
1-Allyl-2,4,5-Trimethoxy-Benzene
1-Allyl-2,4,5-Trimethoxy-Benzene
1-Allyl-2,4,5-Trimethoxy-Benzene
1-Allyl-2,4,5-Trimethoxy-Benzene
1-Allyl-2,4,5-Trimethoxy-Benzene
1-Allyl-2,4,5-Trimethoxy-Benzene
1-Allyl-2,4,5-Trimethoxy-Benzene
1-Allyl-2,4,5-Trimethoxy-Benzene
1-Allyl-2,4,5-Trimethoxy-Benzene
1-Allyl-2,4,5-Trimethoxy-Benzene
Beta-Pinene
Beta-Pinene
Beta-Pinene
Beta-Pinene
Beta-Pinene
Beta-Pinene
Beta-Pinene
Beta-Pinene
Beta-Pinene
Beta-Pinene
Beta-Pinene
Beta-Pinene
Beta-Pinene
Beta-Pinene
Beta-Pinene
Beta-Pinene
Beta-Pinene
Beta-Pinene
Beta-Pinene
Beta-Pinene
Beta-Pinene
Beta-Pinene
Beta-Pinene
Beta-Pinene
Beta-Pinene
Beta-Pinene
Beta-Pinene
Beta-Pinene
Beta-Pinene
Beta-Pinene
Beta-Pinene
Beta-Pinene
Beta-Pinene
Beta-Pinene
Beta-Pinene
Beta-Pinene
Beta-Pinene
Beta-Pinene
Beta-Pinene
Beta-Pinene
Beta-Pinene
Beta-Pinene
Beta-Pinene
Beta-Pinene
Beta-Pinene
Beta-Pinene
Beta-Pinene
Beta-Pinene
Beta-Pinene
Beta-Pinene
Beta-Pinene
Beta-Pinene
Beta-Pinene
Beta-Pinene
Beta-Pinene
Beta-Pinene
Beta-Pinene
Beta-Pinene
Beta-Pinene
Beta-Pinene
Beta-Pinene
Beta-Pinene
Beta-Pinene
Beta-Pinene
Beta-Pinene
Beta-Pinene
Beta-Pinene
Beta-Pinene
Beta-Pinene
Beta-Pinene
Beta-Pinene
Beta-Pinene
Beta-Pinene
Beta-Pinene
Beta-Pinene
Beta-Pinene
Beta-Pinene
Beta-Pinene
Beta-Pinene
Beta-Pinene
Beta-Pinene
Beta-Pinene
Beta-Pinene
Beta-Pinene
Beta-Pinene
Beta-Pinene
Beta-Pinene
Beta-Pinene
Beta-Pinene
Beta-Pinene
Beta-Pinene
Beta-Pinene
Beta-Pinene
Beta-Pinene
Beta-Pinene
Beta-Pinene
Beta-Pinene
Beta-Pinene
Anemarsaponin G
Anemarsaponin G
Anemarsaponin G
P-Xylene
P-Xylene
P-Xylene
P-Xylene
P-Xylene
P-Xylene
P-Xylene
P-Xylene
Tingenone
Tingenone
Tingenone
Tingenone
Tingenone
Tingenone
Tingenone
Tingenone
Tingenone
Tingenone
Tingenone
Tingenone
Tingenone
Tingenone
Tingenone
Tingenone
Tingenone
Tingenone
Tingenone
Tingenone
Tingenone
Tingenone
Tingenone
Tingenone
Tingenone
Tingenone
Tingenone
Tingenone
Tingenone
Tingenone
Tingenone
Tingenone
Tingenone
Tingenone
Tingenone
Tingenone
Tingenone
Tingenone
Tingenone
Tingenone
Tingenone
Tingenone
Tingenone
Tingenone
Tingenone
Tingenone
Tingenone
Tingenone
Tingenone
Tingenone
Tingenone
Tingenone
Tingenone
Tingenone
Tingenone
Tingenone
Tingenone
Tingenone
Tingenone
Tingenone
Tingenone
Tingenone
Tingenone
Tingenone
Tingenone
Tingenone
Tingenone
Tingenone
Tingenone
Tingenone
Tingenone
Tingenone
Tingenone
Tingenone
Tingenone
Tingenone
Tingenone
Tingenone
Tingenone
Tingenone
Tingenone
Tingenone
Tingenone
Tingenone
Tingenone
Tingenone
Tingenone
Tingenone
Tingenone
Tingenone
Tingenone
Tingenone
Tingenone
Tingenone
Tingenone
Tingenone
Tingenone
Tingenone
Tingenone
Tingenone
Tingenone
Tingenone
Tingenone
Tingenone
Tingenone
Tingenone
Tingenone
Tingenone
Tingenone
Tingenone
Tingenone
Tingenone
Tingenone
Tingenone
Tingenone
Tingenone
Tingenone
Tingenone
Tingenone
Tingenone
Tingenone
Tingenone
Tingenone
Tingenone
Tingenone
Tingenone
Tingenone
Tingenone
Macrostemonoside F
Sophoraflavoside Iii
Ophiopogonanone E
Ophiopogonanone E
Ophiopogonanone E
Ophiopogonanone E
Ophiopogonanone E
Ophiopogonanone E
Ophiopogonanone E
Ophiopogonanone E
Ophiopogonanone E
Ophiopogonanone E
Ophiopogonanone E
Ophiopogonanone E
Ophiopogonanone E
Ophiopogonanone E
Ophiopogonanone E
Ophiopogonanone E
Ophiopogonanone E
Ophiopogonanone E
Ophiopogonanone E
Ophiopogonanone E
Ophiopogonanone E
Ophiopogonanone E
Ophiopogonanone E
Ophiopogonanone E
Ophiopogonanone E
Lupanine
Sophoranol
Trans-Caryophyllene
Trans-Caryophyllene
Trans-Caryophyllene
Trans-Caryophyllene
Trans-Caryophyllene
Trans-Caryophyllene
Trans-Caryophyllene
Trans-Caryophyllene
Trans-Caryophyllene
Trans-Caryophyllene
Trans-Caryophyllene
Trans-Caryophyllene
Trans-Caryophyllene
Trans-Caryophyllene
Trans-Caryophyllene
Trans-Caryophyllene
Trans-Caryophyllene
Trans-Caryophyllene
Trans-Caryophyllene
Trans-Caryophyllene
Trans-Caryophyllene
Trans-Caryophyllene
Trans-Caryophyllene
Trans-Caryophyllene
Trans-Caryophyllene
Trans-Caryophyllene
Trans-Caryophyllene
Trans-Caryophyllene
Trans-Caryophyllene
Trans-Caryophyllene
Trans-Caryophyllene
Trans-Caryophyllene
Trans-Caryophyllene
Trans-Caryophyllene
Trans-Caryophyllene
Trans-Caryophyllene
Trans-Caryophyllene
Trans-Caryophyllene
Trans-Caryophyllene
Trans-Caryophyllene
Trans-Caryophyllene
Trans-Caryophyllene
Trans-Caryophyllene
Trans-Caryophyllene
Trans-Caryophyllene
Trans-Caryophyllene
Trans-Caryophyllene
Trans-Caryophyllene
Trans-Caryophyllene
Trans-Caryophyllene
Trans-Caryophyllene
Trans-Caryophyllene
Trans-Caryophyllene
Trans-Caryophyllene
Trans-Caryophyllene
Trans-Caryophyllene
Trans-Caryophyllene
Trans-Caryophyllene
Trans-Caryophyllene
Trans-Caryophyllene
Trans-Caryophyllene
Trans-Caryophyllene
Trans-Caryophyllene
Trans-Caryophyllene
Trans-Caryophyllene
Trans-Caryophyllene
Trans-Caryophyllene
Trans-Caryophyllene
Trans-Caryophyllene
Trans-Caryophyllene
Trans-Caryophyllene
Trans-Caryophyllene
Trans-Caryophyllene
Trans-Caryophyllene
Trans-Caryophyllene
Trans-Caryophyllene
Trans-Caryophyllene
Trans-Caryophyllene
Trans-Caryophyllene
Trans-Caryophyllene
Trans-Caryophyllene
Trans-Caryophyllene
Trans-Caryophyllene
Trans-Caryophyllene
Trans-Caryophyllene
Trans-Caryophyllene
Trans-Caryophyllene
Trans-Caryophyllene
Trans-Caryophyllene
Trans-Caryophyllene
Trans-Caryophyllene
Trans-Caryophyllene
Trans-Caryophyllene
Trans-Caryophyllene
Trans-Caryophyllene
Trans-Caryophyllene
Trans-Caryophyllene
Trans-Caryophyllene
Eugenol
Eugenol
Eugenol
Eugenol
Eugenol
Eugenol
Eugenol
Ophiopogonin B
O-Acetylpachymic Acid-25-Ol
O-Acetylpachymic Acid-25-Ol
O-Acetylpachymic Acid-25-Ol
O-Acetylpachymic Acid-25-Ol
O-Acetylpachymic Acid-25-Ol
O-Acetylpachymic Acid-25-Ol
O-Acetylpachymic Acid-25-Ol
O-Acetylpachymic Acid-25-Ol
O-Acetylpachymic Acid-25-Ol
O-Acetylpachymic Acid-25-Ol
O-Acetylpachymic Acid-25-Ol
O-Acetylpachymic Acid-25-Ol
O-Acetylpachymic Acid-25-Ol
O-Acetylpachymic Acid-25-Ol
Myrcene
Myrcene
Myrcene
Myrcene
Myrcene
Myrcene
Myrcene
Myrcene
Myrcene
Myrcene
Myrcene
Myrcene
Myrcene
Myrcene
Myrcene
Myrcene
Myrcene
Myrcene
Myrcene
Myrcene
Myrcene
Myrcene
Myrcene
Myrcene
Myrcene
Myrcene
Myrcene
Myrcene
Myrcene
Myrcene
Myrcene
Myrcene
Myrcene
Myrcene
Myrcene
Myrcene
Myrcene
Myrcene
Myrcene
Myrcene
Myrcene
Myrcene
Myrcene
Myrcene
Myrcene
Myrcene
Myrcene
Myrcene
Myrcene
Myrcene
Myrcene
Myrcene
Myrcene
Myrcene
Myrcene
Myrcene
Myrcene
Myrcene
Myrcene
Myrcene
Myrcene
Myrcene
Myrcene
Myrcene
Myrcene
Myrcene
Myrcene
Myrcene
Myrcene
Myrcene
Myrcene
Myrcene
Myrcene
Myrcene
Myrcene
Myrcene
Myrcene
Myrcene
Myrcene
Myrcene
Myrcene
Myrcene
Myrcene
Myrcene
Myrcene
Myrcene
Myrcene
Myrcene
Myrcene
Myrcene
Myrcene
Myrcene
Myrcene
Myrcene
Myrcene
Myrcene
Myrcene
Myrcene
Undecan-2-Ol
Undecan-2-Ol
Undecan-2-Ol
Undecan-2-Ol
Undecan-2-Ol
Undecan-2-Ol
Undecan-2-Ol
Undecan-2-Ol
Undecan-2-Ol
Undecan-2-Ol
Undecan-2-Ol
Undecan-2-Ol
Undecan-2-Ol
Undecan-2-Ol
Undecan-2-Ol
Undecan-2-Ol
Undecan-2-Ol
Undecan-2-Ol
Undecan-2-Ol
Undecan-2-Ol
Undecan-2-Ol
Undecan-2-Ol
Undecan-2-Ol
Undecan-2-Ol
Undecan-2-Ol
Undecan-2-Ol
Undecan-2-Ol
Undecan-2-Ol
Undecan-2-Ol
Undecan-2-Ol
Undecan-2-Ol
Undecan-2-Ol
Undecan-2-Ol
Undecan-2-Ol
Undecan-2-Ol
Undecan-2-Ol
Undecan-2-Ol
Undecan-2-Ol
Undecan-2-Ol
Undecan-2-Ol
Undecan-2-Ol
Undecan-2-Ol
Undecan-2-Ol
Undecan-2-Ol
Undecan-2-Ol
Undecan-2-Ol
Undecan-2-Ol
Undecan-2-Ol
Lauric Aldehyde
Lauric Aldehyde
Lauric Aldehyde
Lauric Aldehyde
Lauric Aldehyde
Lauric Aldehyde
Lauric Aldehyde
Lauric Aldehyde
Lauric Aldehyde
Lauric Aldehyde
Lauric Aldehyde
Lauric Aldehyde
Lauric Aldehyde
Lauric Aldehyde
Lauric Aldehyde
Lauric Aldehyde
Lauric Aldehyde
Lauric Aldehyde
Lauric Aldehyde
Lauric Aldehyde
Lauric Aldehyde
Lauric Aldehyde
Lauric Aldehyde
Ocimene
Ocimene
Ocimene
Ocimene
Ocimene
Ocimene
Ocimene
Ocimene
Ocimene
Ocimene
Ocimene
Ocimene
Ocimene
Ocimene
Ocimene
Ocimene
Ocimene
Ocimene
Ocimene
Ocimene
Ocimene
Ocimene
Ocimene
Ocimene
Ocimene
Ocimene
Ocimene
Ocimene
Ocimene
Ocimene
[truncated: 5,433 more rows]
