# Supplementary material for: Qingxin Kaiqiao Fang Inhibits Aβ25-35-Induced Apoptosis in Primary Cultured Rat Hippocampal Neuronal Cells via the p38 MAPK Pathway: An Experimental Validation and Network Pharmacology Study
Source: Evid Based Complement Alternat Med. 2020 Aug 3;2020:9058135. doi: 10.1155/2020/9058135 (PMC7424524; doi:10.1155/2020/9058135)
Supplement: Supplementary Materials — The data of active ingredients and targets are listed in Supplementary Tables 1, 2, 3, and 4. The data of PPI Network and Functional Enrichment Analysis can be seen in Supplementary Tables 5, 6, 7, 8, and 9. [file 9058135.f1.zip › 9058135.f1/supplementary 5.xlsx]

## Sheet: string_interactions.tsv default
SUID	AverageShortestPathLength	BetweennessCentrality	ClosenessCentrality	ClusteringCoefficient	Degree	Eccentricity	IsSingleNode	MCODE_Cluster	MCODE_Node_Status	MCODE_Score	name	NeighborhoodConnectivity	NumberOfDirectedEdges	NumberOfUndirectedEdges	PartnerOfMultiEdgedNodePairs	Radiality	selected	SelfLoops	shared name	Stress	TopologicalCoefficient
72	2.7331	0	0.365885	0	1	4	FALSE		Unclustered	0	CALHM1	85	1	0	0	0.653381	FALSE	0	CALHM1	0	0
73	3.1637	0	0.316085	0	1	5	FALSE		Unclustered	0	SORCS3	33	1	0	0	0.56726	FALSE	0	SORCS3	0	0
74	2.35587	1.79e-05	0.424471	0.666667	3	4	FALSE		Unclustered	1.66667	TTPA	70	3	0	0	0.728826	FALSE	0	TTPA	20	0.38674
75	2.81495	6.92e-05	0.355247	0.166667	4	4	FALSE		Unclustered	2	TMBIM6	21.5	4	0	0	0.637011	FALSE	0	TMBIM6	70	0.355932
76	2.41281	1.43e-05	0.414454	0.6	5	4	FALSE		Unclustered	2.7	CDH11	58	5	0	0	0.717438	FALSE	0	CDH11	22	0.351515
77	2.4306	0.000161	0.41142	0.321429	8	4	FALSE		Unclustered	2.2	APLP1	42.125	8	0	0	0.713879	FALSE	0	APLP1	194	0.264937
78	2.33452	2.99e-05	0.428354	0.733333	6	4	FALSE		Unclustered	5	SOAT1	60.5	6	0	0	0.733096	FALSE	0	SOAT1	32	0.328804
79	2.97153	0.000153	0.336527	0.333333	3	4	FALSE		Unclustered	2	PDE6C	14	3	0	0	0.605694	FALSE	0	PDE6C	76	0.369369
80	1.9573	0.00250902	0.510909	0.493927	39	3	FALSE	Cluster 2	Clustered	16.7194	AIF1	60.2821	39	0	0	0.808541	FALSE	0	AIF1	4300	0.237331
81	2.1032	0.00139428	0.475465	0.575163	18	4	FALSE		Unclustered	8.45455	ADORA2A	72.5556	18	0	0	0.779359	FALSE	0	ADORA2A	2256	0.309829
82	3.20641	0	0.311876	0	1	5	FALSE		Unclustered	0	VTI1A	15	1	0	0	0.558719	FALSE	0	VTI1A	0	0
83	2.11388	0.00430914	0.473064	0.31016	34	3	FALSE	Cluster 3	Clustered	9.69697	CALB1	36.0294	34	0	0	0.777224	TRUE	0	CALB1	4820	0.167579
84	2.30961	9.63e-05	0.432974	0.666667	6	4	FALSE		Unclustered	4	TET1	54.5	6	0	0	0.738078	FALSE	0	TET1	110	0.28836
85	2.08897	0.000811	0.478705	0.489177	22	4	FALSE		Unclustered	6.17647	MAP2	54.8636	22	0	0	0.782206	FALSE	0	MAP2	1742	0.233462
86	2.15658	0.00169057	0.463696	0.533333	21	4	FALSE	Cluster 3	Clustered	9.54545	ABCG1	47.8571	21	0	0	0.768683	FALSE	0	ABCG1	2036	0.22054
87	2.28826	0.00108088	0.437014	0.333333	10	4	FALSE		Unclustered	1.53333	CACNA1G	36.4	10	0	0	0.742349	FALSE	0	CACNA1G	1148	0.188601
88	2.44128	0.000552	0.409621	0.361111	9	4	FALSE		Unclustered	4	PLA2G2D	36.8889	9	0	0	0.711744	FALSE	0	PLA2G2D	432	0.234961
89	2.80427	0.000113	0.356599	0.3	5	4	FALSE		Unclustered	1.06667	KCNIP2	25	5	0	0	0.639146	FALSE	0	KCNIP2	80	0.357143
90	2.53381	0.000106	0.394663	0.380952	7	4	FALSE		Unclustered	2.4	RYR3	31.7143	7	0	0	0.693238	FALSE	0	RYR3	122	0.24474
91	2.6548	4.63e-05	0.376676	0.333333	3	4	FALSE		Unclustered	2	PLD3	39.3333	3	0	0	0.669039	FALSE	0	PLD3	54	0.382353
92	2.02135	0.00310389	0.494718	0.375	32	3	FALSE		Unclustered	4.95	BCHE	48.125	32	0	0	0.79573	FALSE	0	BCHE	6050	0.198045
93	2.37011	3.77e-05	0.421922	0.571429	7	4	FALSE		Unclustered	4	SEMA4D	57.1429	7	0	0	0.725979	FALSE	0	SEMA4D	58	0.324675
94	2.36655	0.000513	0.422556	0.552381	15	3	FALSE	Cluster 5	Clustered	8	SLC1A3	35.3333	15	0	0	0.72669	FALSE	0	SLC1A3	742	0.216769
95	2.07117	0.00481908	0.482818	0.491228	19	3	FALSE		Unclustered	9.69697	ENSG00000160200	56.4737	19	0	0	0.785765	FALSE	0	ENSG00000160200	6208	0.233362
96	2.20285	0.00204263	0.453958	0.30719	18	4	FALSE		Unclustered	5.16667	CACNA1A	31.0556	18	0	0	0.759431	FALSE	0	CACNA1A	1960	0.149306
97	2.08541	0.00383842	0.479522	0.327485	19	3	FALSE		Unclustered	2.80952	GLUL	43.1579	19	0	0	0.782918	FALSE	0	GLUL	4338	0.181879
98	2.03915	0.00771932	0.490401	0.401515	33	4	FALSE	Cluster 3	Clustered	10.2987	HMGCR	45.8182	33	0	0	0.792171	TRUE	0	HMGCR	7604	0.193198
99	2.29181	0.000742	0.436335	0.333333	7	4	FALSE		Unclustered	3	KCNJ11	50.1429	7	0	0	0.741637	FALSE	0	KCNJ11	866	0.257143
100	2.33808	0.00117303	0.427702	0.282051	13	4	FALSE		Unclustered	3.42857	KCNMA1	28.4615	13	0	0	0.732384	FALSE	0	KCNMA1	1134	0.162637
101	2.25623	0.000355	0.443218	0.549451	14	4	FALSE		Unclustered	4.38462	MGMT	46.2857	14	0	0	0.748754	FALSE	0	MGMT	394	0.233766
102	2.92171	0.000298	0.342266	0.5	4	5	FALSE		Unclustered	3	TCN1	15.75	4	0	0	0.615658	FALSE	0	TCN1	272	0.298077
103	2.03559	0.000304	0.491259	0.792339	32	4	FALSE	Cluster 1	Clustered	19.8034	SELP	65.9688	32	0	0	0.792883	FALSE	0	SELP	636	0.27487
104	2.81851	2.31e-06	0.354798	0	2	4	FALSE		Unclustered	0.666667	ADAM8	40	2	0	0	0.636299	FALSE	0	ADAM8	2	0.573529
105	2.2669	0.00033	0.44113	0.384615	14	4	FALSE		Unclustered	4.53333	POR	43.2143	14	0	0	0.746619	FALSE	0	POR	502	0.223908
106	2.28114	0.000653	0.438378	0.512821	13	4	FALSE		Unclustered	8	NRP1	55.6154	13	0	0	0.743772	FALSE	0	NRP1	732	0.288862
107	2.62278	0.000845	0.381275	0.333333	6	4	FALSE		Unclustered	3	HIF1AN	30.1667	6	0	0	0.675445	FALSE	0	HIF1AN	730	0.281931
108	2.31317	0.00192499	0.432308	0.257576	12	4	FALSE		Unclustered	4	PDE4D	33.6667	12	0	0	0.737367	FALSE	0	PDE4D	1802	0.180556
109	2.10676	8.13e-05	0.474662	0.865801	22	4	FALSE		Unclustered	17.6571	MIF	74.2273	22	0	0	0.778648	FALSE	0	MIF	154	0.322727
110	2.11032	0.00109544	0.473862	0.466667	21	4	FALSE		Unclustered	9	ABCG2	52.7143	21	0	0	0.777936	FALSE	0	ABCG2	1260	0.229193
111	2.27402	0.000236	0.43975	0.381818	11	4	FALSE		Unclustered	5	ABCC2	40.6364	11	0	0	0.745196	FALSE	0	ABCC2	366	0.209466
112	2.23843	0.00134925	0.446741	0.4	10	4	FALSE		Unclustered	2.77778	DAB2	53.6	10	0	0	0.752313	FALSE	0	DAB2	1652	0.259709
113	2.45196	8.28e-05	0.407837	0.0666667	6	3	FALSE		Unclustered	2	ACTN3	45	6	0	0	0.709609	FALSE	0	ACTN3	138	0.30787
114	2.24199	1.9e-05	0.446032	0.974359	13	3	FALSE	Cluster 4	Clustered	12	MTNR1A	50.4615	13	0	0	0.751601	FALSE	0	MTNR1A	76	0.252308
115	2.84342	0	0.35169	0	1	5	FALSE		Unclustered	0	B4GALT1	64	1	0	0	0.631317	FALSE	0	B4GALT1	0	0
116	2.34164	0	0.427052	1	16	4	FALSE	Cluster 2	Clustered	16	TACR2	43.25	16	0	0	0.731673	FALSE	0	TACR2	0	0.252924
117	2.46263	0.000123	0.406069	0.809524	15	4	FALSE	Cluster 4	Clustered	13	HTR6	36.3333	15	0	0	0.707473	FALSE	0	HTR6	200	0.253613
118	2.30605	0.000253	0.433642	0.428571	7	4	FALSE	Cluster 10	Clustered	4	ANK3	44	7	0	0	0.73879	FALSE	0	ANK3	354	0.230827
119	2.7331	2.6e-06	0.365885	0.866667	6	4	FALSE		Unclustered	5	SLC5A7	36.6667	6	0	0	0.653381	FALSE	0	SLC5A7	6	0.436508
120	3.30605	0	0.302476	1	2	5	FALSE		Unclustered	2	ACAD8	10	2	0	0	0.53879	FALSE	0	ACAD8	0	0.588235
121	2.52313	4.34e-06	0.396333	0.952381	7	4	FALSE		Unclustered	5.78571	IL18R1	61.5714	7	0	0	0.695374	FALSE	0	IL18R1	6	0.44617
122	2.18505	0.000672	0.457655	0.56044	14	3	FALSE		Unclustered	7.12727	STAR	49.8571	14	0	0	0.762989	FALSE	0	STAR	1098	0.231894
123	2.15302	0.000775	0.464463	0.405229	18	4	FALSE		Unclustered	3.54286	PPP3CA	48.4444	18	0	0	0.769395	FALSE	0	PPP3CA	1084	0.21627
124	2.29893	0.00342607	0.434985	0.266667	10	4	FALSE		Unclustered	4	ENPP1	33.6	10	0	0	0.740214	FALSE	0	ENPP1	2298	0.176842
125	2.53737	0.000468	0.394109	0.8	15	4	FALSE	Cluster 4	Clustered	13	HRH2	32.3333	15	0	0	0.692527	FALSE	0	HRH2	518	0.258133
126	2.23843	0.00163889	0.446741	0.450593	23	4	FALSE	Cluster 4	Clustered	13	LHCGR	36.8261	23	0	0	0.752313	FALSE	0	LHCGR	1694	0.187666
127	2.55516	0.000629	0.391365	0.142857	7	4	FALSE		Unclustered	3	OTC	30.2857	7	0	0	0.688968	FALSE	0	OTC	698	0.251816
128	2.17438	0.00179182	0.459902	0.5	28	3	FALSE	Cluster 2	Clustered	16	CHRM1	41.1429	28	0	0	0.765125	FALSE	0	CHRM1	2298	0.201681
129	2.02847	0.00166014	0.492982	0.574194	31	3	FALSE		Unclustered	12.1818	BGLAP	63.6774	31	0	0	0.794306	FALSE	0	BGLAP	2390	0.26313
130	2.11744	0.00206238	0.472269	0.470769	26	4	FALSE	Cluster 4	Clustered	13	PTGER4	49.4231	26	0	0	0.776512	FALSE	0	PTGER4	3468	0.218686
131	2.23843	0.000567	0.446741	0.643275	19	4	FALSE	Cluster 4	Clustered	13	PTGER2	45.8421	19	0	0	0.752313	FALSE	0	PTGER2	1260	0.22807
132	2.121	3.36e-05	0.471477	0.928105	18	4	FALSE		Unclustered	14.7059	AGER	81.7778	18	0	0	0.775801	FALSE	0	AGER	106	0.354016
133	2.78292	0	0.359335	1	8	4	FALSE	Cluster 5	Clustered	8	GRIN3B	32.25	8	0	0	0.643416	FALSE	0	GRIN3B	0	0.467391
134	2.19573	0.00138435	0.455429	0.375	17	4	FALSE		Unclustered	7	PPIF	41.8824	17	0	0	0.760854	FALSE	0	PPIF	1654	0.19916
135	2.43772	0.00131942	0.410219	0.392857	8	4	FALSE		Unclustered	3.73333	ADH1A	36.5	8	0	0	0.712456	FALSE	0	ADH1A	1014	0.236928
136	2.96797	8.9e-05	0.33693	0	3	5	FALSE		Unclustered	0.5	LRAT	15.3333	3	0	0	0.606406	FALSE	0	LRAT	36	0.349594
137	2.37722	0.00052	0.420659	0.522876	18	4	FALSE		Unclustered	6.78788	CHRNA7	38.1667	18	0	0	0.724555	FALSE	0	CHRNA7	814	0.23706
138	2.69751	0.000804	0.370712	0.142857	8	4	FALSE		Unclustered	3	ADK	17	8	0	0	0.660498	FALSE	0	ADK	518	0.195588
139	2.77224	0.00108037	0.360719	0.238095	7	4	FALSE		Unclustered	3	NT5C2	13	7	0	0	0.645552	FALSE	0	NT5C2	492	0.179074
140	2.35943	0.000205	0.423831	0.305556	9	4	FALSE		Unclustered	2	VKORC1	40.3333	9	0	0	0.728114	FALSE	0	VKORC1	276	0.231801
141	2.03203	0.00212844	0.492119	0.463458	34	3	FALSE	Cluster 2	Clustered	16	HTR2C	45.7647	34	0	0	0.793594	FALSE	0	HTR2C	3972	0.192289
142	2.14235	0.00115045	0.466777	0.519481	22	4	FALSE	Cluster 4	Clustered	12	PTGER3	51.0455	22	0	0	0.77153	FALSE	0	PTGER3	1648	0.232025
143	1.89324	0.0122998	0.528195	0.355695	54	3	FALSE	Cluster 3	Clustered	9.96552	ACHE	48.7037	54	0	0	0.821352	TRUE	0	ACHE	20740	0.189509
144	2.06762	0.00739933	0.483649	0.266667	30	4	FALSE	Cluster 10	Clustered	4.01471	CACNA1C	32.2333	30	0	0	0.786477	TRUE	0	CACNA1C	7346	0.13834
145	1.96797	0.00337277	0.508137	0.414634	41	3	FALSE	Cluster 2	Clustered	16	HTR2A	46.4634	41	0	0	0.806406	FALSE	0	HTR2A	5648	0.1866
146	2.50534	0.00157384	0.399148	0.25641	13	4	FALSE	Cluster 10	Clustered	4	VDAC2	22.0769	13	0	0	0.698932	FALSE	0	VDAC2	960	0.171139
147	2.25267	0.00059	0.443918	0.282051	13	4	FALSE		Unclustered	1.26923	TSPO	39.7692	13	0	0	0.749466	FALSE	0	TSPO	888	0.200855
148	2.0427	0.00104565	0.489547	0.556322	30	4	FALSE	Cluster 7	Clustered	9.04348	BMP4	57.8667	30	0	0	0.791459	FALSE	0	BMP4	1566	0.241111
149	2.02491	0.00195673	0.493849	0.470985	39	3	FALSE	Cluster 2	Clustered	16	HCRT	46.8974	39	0	0	0.795018	FALSE	0	HCRT	2762	0.199564
150	2.18861	0.00873315	0.456911	0.483333	25	4	FALSE	Cluster 2	Clustered	16	OPN4	39.56	25	0	0	0.762278	FALSE	0	OPN4	6768	0.195446
151	2.121	0.00125223	0.471477	0.571429	22	3	FALSE	Cluster 3	Clustered	11.2	MLXIPL	46.9545	22	0	0	0.775801	FALSE	0	MLXIPL	1840	0.208687
152	1.9395	0.00307293	0.515596	0.517857	49	3	FALSE	Cluster 1	Clustered	19.6838	CCL5	55.9184	49	0	0	0.8121	FALSE	0	CCL5	4386	0.224572
153	2.02847	0.0058856	0.492982	0.362319	24	3	FALSE		Unclustered	8.30769	PLD1	57.7083	24	0	0	0.794306	FALSE	0	PLD1	5906	0.2333
154	1.98577	0.00302448	0.503584	0.452439	41	4	FALSE	Cluster 3	Clustered	11.3333	ADRB1	48.0244	41	0	0	0.802847	FALSE	0	ADRB1	5814	0.196018
155	2.20641	0.00114902	0.453226	0.576667	25	4	FALSE	Cluster 2	Clustered	16	PTGER1	44.04	25	0	0	0.758719	FALSE	0	PTGER1	1316	0.2202
156	1.99288	0.00224654	0.501786	0.489489	37	4	FALSE	Cluster 5	Clustered	8.30805	ADRB3	54.5676	37	0	0	0.801423	FALSE	0	ADRB3	5310	0.220921
157	2.23132	0.000757	0.448166	0.657143	21	4	FALSE	Cluster 2	Clustered	16	PTGFR	42.7143	21	0	0	0.753737	FALSE	0	PTGFR	984	0.216824
158	2.03203	0.0023609	0.492119	0.575499	27	4	FALSE		Unclustered	13.3595	SLC2A1	64.6296	27	0	0	0.793594	FALSE	0	SLC2A1	3160	0.262722
159	2.44128	5.1e-05	0.409621	0.166667	4	4	FALSE		Unclustered	2	CDK5R1	53	4	0	0	0.711744	FALSE	0	CDK5R1	80	0.332278
160	1.91459	0.00702777	0.522305	0.328688	42	3	FALSE	Cluster 9	Clustered	6.64387	MAPT	48.7857	42	0	0	0.817082	TRUE	0	MAPT	10512	0.185497
161	1.90747	0.00280548	0.524254	0.54449	50	3	FALSE	Cluster 1	Clustered	20.5887	MPO	57.48	50	0	0	0.818505	FALSE	0	MPO	4374	0.223658
162	1.89324	0.00452034	0.528195	0.551282	52	3	FALSE	Cluster 1	Clustered	20.9524	HMOX1	61.1154	52	0	0	0.821352	TRUE	0	HMOX1	7524	0.235967
163	2.01423	0.00327813	0.496466	0.498576	27	3	FALSE	Cluster 4	Seed	14.5098	NQO1	63.5926	27	0	0	0.797153	FALSE	0	NQO1	5208	0.25437
164	2.5516	0.000271	0.391911	0.5	8	4	FALSE		Unclustered	3	AKR1C1	33.75	8	0	0	0.68968	FALSE	0	AKR1C1	296	0.277893
165	2.20996	0.0077322	0.452496	0.304762	15	4	FALSE		Unclustered	4.52381	STX1A	35.4	15	0	0	0.758007	FALSE	0	STX1A	5166	0.169059
166	2.24199	4.38e-05	0.446032	0.755556	10	4	FALSE		Unclustered	6.80556	PPARGC1B	61	10	0	0	0.751601	FALSE	0	PPARGC1B	88	0.29902
167	2.3452	0.00108096	0.426404	0.54416	27	4	FALSE	Cluster 4	Clustered	12.7524	SLC18A2	37.4815	27	0	0	0.730961	FALSE	0	SLC18A2	1526	0.234259
168	2.09964	0.000725	0.476271	0.554113	22	3	FALSE	Cluster 3	Clustered	10.1619	PCK1	50.5	22	0	0	0.780071	FALSE	0	PCK1	878	0.218615
169	2.01068	0.00450733	0.497345	0.455462	35	3	FALSE		Unclustered	11.8788	VDR	56.9143	35	0	0	0.797865	TRUE	0	VDR	6084	0.234215
170	2.24199	0.00092	0.446032	0.384615	14	4	FALSE		Unclustered	4.16667	PPARD	40.5714	14	0	0	0.751601	FALSE	0	PPARD	1006	0.202857
171	2.69395	7.92e-06	0.371202	0.933333	6	4	FALSE		Unclustered	4.7619	CHRNA3	39.8333	6	0	0	0.66121	FALSE	0	CHRNA3	16	0.410653
172	2.13523	0.00161413	0.468333	0.464387	27	4	FALSE	Cluster 2	Clustered	16	PLCB1	38.9259	27	0	0	0.772954	FALSE	0	PLCB1	1680	0.179382
173	1.97865	0.00477098	0.505396	0.419192	45	4	FALSE	Cluster 5	Clustered	6.92982	DRD1	43.7556	45	0	0	0.80427	TRUE	0	DRD1	8108	0.180064
174	1.97153	0.00936522	0.50722	0.352227	39	3	FALSE	Cluster 3	Clustered	10.7	CHAT	45.7436	39	0	0	0.805694	TRUE	0	CHAT	11250	0.183606
175	2.35943	0.00202468	0.423831	0.372294	22	4	FALSE		Unclustered	6.37778	SLC18A3	34.7273	22	0	0	0.728114	FALSE	0	SLC18A3	1984	0.217045
176	2.19929	0.000292	0.454693	0.809524	22	4	FALSE		Unclustered	15.6257	IL1RN	62.0455	22	0	0	0.760142	FALSE	0	IL1RN	646	0.301192
177	2.0427	0.00267194	0.489547	0.504456	34	4	FALSE	Cluster 5	Clustered	8.51724	HTR7	45.9412	34	0	0	0.791459	FALSE	0	HTR7	4442	0.194666
178	2.00356	0.00251795	0.499112	0.465587	39	3	FALSE	Cluster 7	Clustered	8.96552	IGF2	51.6667	39	0	0	0.799288	FALSE	0	IGF2	3188	0.214385
179	2.01779	0.00217263	0.495591	0.457958	37	3	FALSE	Cluster 2	Clustered	16	ADRA1A	49.2703	37	0	0	0.796441	FALSE	0	ADRA1A	4096	0.206152
180	1.91459	0.00694401	0.522305	0.363922	51	3	FALSE	Cluster 3	Clustered	10.3815	ADRB2	48.9608	51	0	0	0.817082	TRUE	0	ADRB2	11626	0.192759
181	2.28826	0.000293	0.437014	0.439394	12	3	FALSE		Unclustered	5	ALDH2	43.6667	12	0	0	0.742349	FALSE	0	ALDH2	420	0.232269
182	2.82562	0.000594	0.353904	0.266667	6	4	FALSE		Unclustered	3	ACAT1	13.6667	6	0	0	0.634875	FALSE	0	ACAT1	420	0.233918
183	3.00712	0.000354	0.332544	0.333333	4	5	FALSE		Unclustered	1.66667	ACADSB	11.25	4	0	0	0.598577	FALSE	0	ACADSB	372	0.323529
184	2.2847	0.000565	0.437695	0.5	17	4	FALSE	Cluster 5	Clustered	8	NEFL	39.5882	17	0	0	0.743061	FALSE	0	NEFL	916	0.21284
185	1.879	0.00213768	0.532197	0.572293	58	3	FALSE	Cluster 1	Clustered	23.0286	ICAM1	57.569	58	0	0	0.824199	FALSE	0	ICAM1	5066	0.224004
186	2.44128	3.3e-06	0.409621	0.971429	15	4	FALSE		Unclustered	12.675	LTA	58.8	15	0	0	0.711744	FALSE	0	LTA	6	0.384314
187	2.2669	0.000306	0.44113	0.571429	8	4	FALSE		Unclustered	5	REST	62.75	8	0	0	0.746619	FALSE	0	REST	710	0.309113
188	2.29181	0.000244	0.436335	0.495238	15	4	FALSE		Unclustered	3.82418	KLF5	49.6	15	0	0	0.741637	FALSE	0	KLF5	338	0.266667
189	2.14947	0.000591	0.465232	0.45098	18	4	FALSE		Unclustered	5	NR1I2	52.2778	18	0	0	0.770107	FALSE	0	NR1I2	930	0.235485
190	1.97509	0.00679485	0.506306	0.267425	38	3	FALSE		Unclustered	4.23715	CYP3A4	41.5263	38	0	0	0.804982	TRUE	0	CYP3A4	8854	0.166105
191	1.83274	0.00972562	0.545631	0.36104	69	3	FALSE	Cluster 5	Clustered	8.51543	TH	48.8986	69	0	0	0.833452	TRUE	0	TH	15978	0.188797
192	1.97153	0.00453854	0.50722	0.404863	44	3	FALSE	Cluster 4	Clustered	12.1196	SLC6A4	44.3182	44	0	0	0.805694	TRUE	0	SLC6A4	7194	0.180891
193	2.06762	0.00329485	0.483649	0.418293	41	3	FALSE	Cluster 4	Clustered	12	HTR1A	39.9756	41	0	0	0.786477	FALSE	0	HTR1A	4456	0.182314
194	2.12811	0.000719	0.4699	0.382353	17	3	FALSE		Unclustered	4.36364	VCP	49.4706	17	0	0	0.774377	FALSE	0	VCP	886	0.216976
195	1.99644	0.00233875	0.500891	0.463458	34	4	FALSE	Cluster 4	Clustered	12.2353	CYP19A1	58.4412	34	0	0	0.800712	FALSE	0	CYP19A1	4382	0.234704
196	2.0427	0.00222351	0.489547	0.486486	37	3	FALSE	Cluster 3	Clustered	11.5099	ADRA2A	48.2432	37	0	0	0.791459	FALSE	0	ADRA2A	3490	0.208728
197	2.17082	0.000454	0.460656	0.660131	18	4	FALSE	Cluster 7	Seed	9.84848	SPARC	60.6111	18	0	0	0.765836	FALSE	0	SPARC	678	0.279314
198	1.98577	0.002143	0.503584	0.49878	41	3	FALSE	Cluster 4	Clustered	11.8154	DRD4	47.4634	41	0	0	0.802847	FALSE	0	DRD4	4904	0.194522
199	2.48754	0.000839	0.402003	0.2	6	4	FALSE		Unclustered	1.4	CRAT	38	6	0	0	0.702491	FALSE	0	CRAT	728	0.270983
200	2	0.00132152	0.5	0.527738	38	3	FALSE	Cluster 3	Clustered	10.1034	DRD3	49.3421	38	0	0	0.8	FALSE	0	DRD3	3252	0.203054
201	2.12456	0.000547	0.470687	0.526316	20	4	FALSE	Cluster 7	Clustered	9.84848	WT1	57.7	20	0	0	0.775089	FALSE	0	WT1	704	0.254185
202	2.33096	9.39e-05	0.429008	0.583333	9	4	FALSE		Unclustered	4.7619	PAX2	51.2222	9	0	0	0.733808	FALSE	0	PAX2	144	0.276877
203	2.36299	0.000488	0.423193	0.527473	14	4	FALSE		Unclustered	6.61111	CHRNB2	39.4286	14	0	0	0.727402	FALSE	0	CHRNB2	728	0.227911
204	1.98577	0.00530421	0.503584	0.44058	46	3	FALSE	Cluster 3	Clustered	9.97326	CHRNA4	41.3261	46	0	0	0.802847	TRUE	0	CHRNA4	8796	0.172912
205	2.01779	0.0028042	0.495591	0.399471	28	4	FALSE	Cluster 3	Clustered	9.35897	NRG1	55.5357	28	0	0	0.796441	FALSE	0	NRG1	4464	0.223035
206	1.98932	0.00232313	0.502683	0.466667	31	4	FALSE	Cluster 4	Clustered	12.8762	ESR2	60.6452	31	0	0	0.802135	FALSE	0	ESR2	4328	0.23876
207	2.1032	0.00241317	0.475465	0.333333	28	3	FALSE		Unclustered	3.8	CYP1A1	39.8929	28	0	0	0.779359	FALSE	0	CYP1A1	3214	0.178093
208	1.98221	0.00250873	0.504488	0.456098	41	3	FALSE	Cluster 4	Clustered	14.2925	C3	52.122	41	0	0	0.803559	FALSE	0	C3	3454	0.212743
209	2.25623	0.000687	0.443218	0.603175	28	4	FALSE	Cluster 3	Clustered	9.66333	DBH	43.1071	28	0	0	0.748754	FALSE	0	DBH	1304	0.233012
210	2.14591	4.73e-05	0.466003	0.672727	11	3	FALSE		Unclustered	7	GSK3A	76.3636	11	0	0	0.770819	FALSE	0	GSK3A	100	0.333466
211	2.24199	0.000445	0.446032	0.438095	15	4	FALSE		Unclustered	2.71429	UCHL1	45.3333	15	0	0	0.751601	FALSE	0	UCHL1	806	0.226667
212	2.09609	0.000235	0.47708	0.666667	18	4	FALSE	Cluster 3	Clustered	9.34066	RET	70.4444	18	0	0	0.780783	FALSE	0	RET	458	0.297234
213	1.88256	0.00312029	0.531191	0.510812	59	4	FALSE	Cluster 1	Clustered	20.9143	CRP	55.9661	59	0	0	0.823488	FALSE	0	CRP	5598	0.218618
214	2.06762	0.000966	0.483649	0.497835	22	3	FALSE	Cluster 9	Clustered	6.75	LRRK2	57.0455	22	0	0	0.786477	FALSE	0	LRRK2	2036	0.237689
215	2.18861	0.000698	0.456911	0.504762	15	3	FALSE	Cluster 6	Clustered	7	THRA	43.8667	15	0	0	0.762278	FALSE	0	THRA	1132	0.205947
216	2.40214	0.000251	0.416296	0.769231	13	4	FALSE	Cluster 5	Clustered	6.87179	GRIN3A	42.7692	13	0	0	0.719573	FALSE	0	GRIN3A	640	0.265647
217	2.33096	0.000338	0.429008	0.582418	14	4	FALSE		Unclustered	9	ALOX15	54.4286	14	0	0	0.733808	FALSE	0	ALOX15	486	0.30407
218	1.97153	0.00337411	0.50722	0.454123	42	3	FALSE	Cluster 4	Clustered	14.2105	SREBF1	52.119	42	0	0	0.805694	FALSE	0	SREBF1	5104	0.211008
219	2.16726	0.00294482	0.461412	0.405229	18	4	FALSE		Unclustered	5.62121	CYP17A1	38.8333	18	0	0	0.766548	FALSE	0	CYP17A1	3118	0.179527
220	2.5089	0.000186	0.398582	0.666667	10	4	FALSE		Unclustered	5.33333	SRD5A2	33.3	10	0	0	0.698221	FALSE	0	SRD5A2	246	0.250376
221	2.51246	0.000804	0.398017	0.411765	17	4	FALSE		Unclustered	5.5	NRXN1	31.6471	17	0	0	0.697509	FALSE	0	NRXN1	654	0.249189
222	2.08541	0.000951	0.479522	0.324111	23	4	FALSE		Unclustered	7.46667	PRKCD	47.9565	23	0	0	0.782918	FALSE	0	PRKCD	1372	0.20407
223	2.45196	0.000588	0.407837	0.318182	12	4	FALSE		Unclustered	3.14286	TBXAS1	28.8333	12	0	0	0.709609	FALSE	0	TBXAS1	538	0.191111
224	2.1637	0.00569715	0.462171	0.566667	21	4	FALSE	Cluster 3	Clustered	10.1619	CPT1A	43.1429	21	0	0	0.76726	FALSE	0	CPT1A	4696	0.202101
225	1.97509	0.0038858	0.506306	0.421795	40	3	FALSE	Cluster 4	Clustered	14.5098	PPARA	54.825	40	0	0	0.804982	FALSE	0	PPARA	6198	0.221862
226	1.90391	0.00430941	0.525234	0.541364	53	3	FALSE	Cluster 1	Clustered	21.9871	IFNG	57.3962	53	0	0	0.819217	TRUE	0	IFNG	6988	0.225083
227	2.07117	0.00138182	0.482818	0.445652	24	4	FALSE		Unclustered	9.84848	ABCB1	57.0417	24	0	0	0.785765	FALSE	0	ABCB1	2012	0.238668
228	1.73665	0.0172582	0.57582	0.354557	90	3	FALSE	Cluster 1	Clustered	21.1628	PTGS2	49.4333	90	0	0	0.852669	TRUE	0	PTGS2	24630	0.186541
229	2.12456	0.000845	0.470687	0.619048	21	4	FALSE	Cluster 4	Clustered	14	ALOX5	65.8571	21	0	0	0.775089	FALSE	0	ALOX5	1540	0.29012
230	2.04982	0.00122923	0.487847	0.575499	27	4	FALSE	Cluster 2	Clustered	14.8897	SOCS1	62.963	27	0	0	0.790036	FALSE	0	SOCS1	1778	0.261257
231	1.98221	0.0015141	0.504488	0.565385	40	3	FALSE	Cluster 2	Seed	18.5887	CSF1	57.925	40	0	0	0.803559	FALSE	0	CSF1	2736	0.235467
232	2.40214	0.00172689	0.416296	0.266667	10	4	FALSE	Cluster 12	Clustered	3.2381	MAT1A	27.3	10	0	0	0.719573	FALSE	0	MAT1A	1698	0.171975
233	2.72954	0.0011996	0.366362	0.214286	8	4	FALSE		Unclustered	3	CUBN	17.875	8	0	0	0.654093	FALSE	0	CUBN	952	0.213855
234	2.22064	0.000921	0.450321	0.566176	17	4	FALSE	Cluster 8	Seed	6.87179	GC	47.2941	17	0	0	0.755872	FALSE	0	GC	1382	0.232976
235	2.1637	0.000491	0.462171	0.689474	20	4	FALSE	Cluster 4	Clustered	13	GHRH	47.85	20	0	0	0.76726	FALSE	0	GHRH	1162	0.221528
236	1.92171	0.00237854	0.52037	0.591312	48	3	FALSE	Cluster 1	Clustered	20.4735	TGFB1	61.5	48	0	0	0.815658	FALSE	0	TGFB1	4564	0.241176
237	2.01423	0.00138025	0.496466	0.473563	30	4	FALSE	Cluster 3	Clustered	10.1754	NGFR	59.1333	30	0	0	0.797153	FALSE	0	NGFR	2374	0.238441
238	2.50534	0.00025	0.399148	0.666667	15	4	FALSE		Unclustered	6.50549	GRIN2C	31.5333	15	0	0	0.698932	FALSE	0	GRIN2C	494	0.237093
239	1.91103	0.00807262	0.523277	0.352891	49	4	FALSE	Cluster 2	Clustered	15.1579	AR	50.0408	49	0	0	0.817794	TRUE	0	AR	10016	0.193957
240	2.13523	0.000356	0.468333	0.477941	17	4	FALSE		Unclustered	5.85455	APEX1	54.8824	17	0	0	0.772954	FALSE	0	APEX1	624	0.241772
241	2.04626	0.000504	0.488696	0.624506	23	3	FALSE		Unclustered	10.9412	PARP1	68.1739	23	0	0	0.790747	FALSE	0	PARP1	1032	0.279223
242	2.96441	4.19e-05	0.337335	0.666667	3	4	FALSE		Unclustered	1.66667	P4HA1	16	3	0	0	0.607117	FALSE	0	P4HA1	28	0.410256
243	2.06406	0.0104978	0.484483	0.307692	26	3	FALSE		Unclustered	5.41176	P4HB	44.8077	26	0	0	0.787189	FALSE	0	P4HB	10482	0.190344
244	2.50534	0.000194	0.399148	0.571429	8	4	FALSE		Unclustered	3.42857	PTGIS	45.625	8	0	0	0.698932	FALSE	0	PTGIS	168	0.323582
245	2.16726	0.00123357	0.461412	0.470356	23	4	FALSE		Unclustered	9.61538	PTGS1	47.5652	23	0	0	0.766548	FALSE	0	PTGS1	1940	0.223311
246	1.80783	0.0098202	0.55315	0.406146	74	3	FALSE	Cluster 1	Clustered	19.8462	EDN1	53.6622	74	0	0	0.838434	TRUE	0	EDN1	14946	0.205602
247	2.29537	0.000223	0.435659	0.74359	13	4	FALSE	Cluster 5	Clustered	6.97436	CAMK2G	48	13	0	0	0.740925	FALSE	0	CAMK2G	524	0.252632
248	2.08897	0.0037581	0.478705	0.304762	21	3	FALSE	Cluster 10	Clustered	4	ITPR1	36.7143	21	0	0	0.782206	FALSE	0	ITPR1	4290	0.156695
249	2.08897	0.00299673	0.478705	0.331579	20	3	FALSE		Unclustered	4.47273	ITPR3	41.05	20	0	0	0.782206	FALSE	0	ITPR3	3866	0.173941
250	2.14235	0.000879	0.466777	0.358974	13	3	FALSE		Unclustered	5	STIM1	53.6923	13	0	0	0.77153	FALSE	0	STIM1	1152	0.235493
251	1.99288	0.00178238	0.501786	0.561404	39	4	FALSE	Cluster 2	Clustered	16.3938	TNFSF11	60.1795	39	0	0	0.801423	FALSE	0	TNFSF11	3006	0.245631
252	2.1032	0.0043101	0.475465	0.509804	18	3	FALSE		Unclustered	9.69697	CBSL	56.1111	18	0	0	0.779359	FALSE	0	CBSL	5786	0.239791
253	1.84698	0.0183093	0.541426	0.380952	64	4	FALSE	Cluster 2	Clustered	17.858	NOTCH1	49.5938	64	0	0	0.830605	TRUE	0	NOTCH1	18426	0.190685
254	2.08185	0.000828	0.480342	0.590476	21	4	FALSE	Cluster 3	Seed	11.6044	ADAM17	70.0952	21	0	0	0.78363	FALSE	0	ADAM17	1442	0.294518
255	2.22776	0.000408	0.448882	0.580952	15	4	FALSE		Unclustered	7.82222	BAX	57.2	15	0	0	0.754448	FALSE	0	BAX	810	0.281773
256	1.97153	0.00427204	0.50722	0.565385	40	4	FALSE	Cluster 2	Clustered	18.4615	NOS2	59.6	40	0	0	0.805694	TRUE	0	NOS2	5938	0.2384
257	1.91815	0.00962966	0.521336	0.35461	48	3	FALSE	Cluster 4	Clustered	14.4762	NOS1	51.8958	48	0	0	0.81637	TRUE	0	NOS1	13714	0.202718
258	2	0.00310858	0.5	0.593103	30	3	FALSE	Cluster 4	Clustered	13.268	OPRL1	57.1	30	0	0	0.8	FALSE	0	OPRL1	3736	0.228267
259	1.89324	0.00528263	0.528195	0.400816	50	3	FALSE	Cluster 4	Clustered	12.3913	CNR1	53.28	50	0	0	0.821352	TRUE	0	CNR1	9432	0.204138
260	2	0.00948271	0.5	0.486585	41	4	FALSE	Cluster 2	Clustered	15.3874	NFKB1	54.8049	41	0	0	0.8	TRUE	0	NFKB1	10370	0.228252
261	2.14235	0.000183	0.466777	0.683824	17	4	FALSE	Cluster 3	Clustered	9.48718	CHUK	69.4118	17	0	0	0.77153	FALSE	0	CHUK	454	0.308497
262	2.21708	0.00046	0.451043	0.541667	16	4	FALSE	Cluster 6	Clustered	7.0303	RXRG	40.875	16	0	0	0.756584	FALSE	0	RXRG	752	0.19939
263	2.1637	0.00195026	0.462171	0.435484	32	3	FALSE	Cluster 4	Clustered	12.7524	MAOB	39.1875	32	0	0	0.76726	FALSE	0	MAOB	2614	0.193042
264	1.96441	0.00844995	0.509058	0.40107	34	3	FALSE		Unclustered	14	DNMT1	53.2353	34	0	0	0.807117	TRUE	0	DNMT1	9150	0.207141
265	2.14947	0.00118673	0.465232	0.513978	31	3	FALSE	Cluster 3	Clustered	10.3794	MAOA	42.3226	31	0	0	0.770107	FALSE	0	MAOA	1960	0.203474
266	1.96085	0.00928859	0.509982	0.327843	51	3	FALSE	Cluster 4	Clustered	12.7922	COMT	38.7647	51	0	0	0.807829	TRUE	0	COMT	10480	0.161438
267	2.33096	4.97e-05	0.429008	0.807692	13	4	FALSE		Unclustered	8.83636	TNFAIP3	63.8462	13	0	0	0.733808	FALSE	0	TNFAIP3	110	0.356682
268	2.28114	6.77e-05	0.438378	0.791209	14	4	FALSE	Cluster 6	Seed	8.59091	CETP	50.6429	14	0	0	0.743772	FALSE	0	CETP	86	0.266541
269	1.96441	0.00287513	0.509058	0.473573	44	3	FALSE	Cluster 3	Clustered	11.4391	SLC6A3	46.1136	44	0	0	0.807117	FALSE	0	SLC6A3	5786	0.186695
270	1.90747	0.0117171	0.524254	0.353896	56	3	FALSE	Cluster 3	Clustered	10.6774	DRD2	41.7143	56	0	0	0.818505	TRUE	0	DRD2	14826	0.166786
271	1.9573	0.00620492	0.510909	0.404831	46	3	FALSE	Cluster 2	Clustered	16	AVP	46.7174	46	0	0	0.808541	TRUE	0	AVP	8612	0.189139
272	1.96085	0.00633476	0.509982	0.315789	38	3	FALSE	Cluster 5	Clustered	7.21053	SNCA	48.1316	38	0	0	0.807829	TRUE	0	SNCA	8848	0.189494
273	1.99288	0.00347271	0.501786	0.339015	33	3	FALSE	Cluster 9	Clustered	5.92105	PARK7	45.9697	33	0	0	0.801423	FALSE	0	PARK7	5064	0.183879
274	1.76512	0.0160548	0.566532	0.364972	83	3	FALSE	Cluster 1	Clustered	22.1032	IL1B	50.012	83	0	0	0.846975	TRUE	0	IL1B	23236	0.18944
275	1.81495	0.0118595	0.55098	0.352381	70	3	FALSE	Cluster 2	Clustered	18.5379	ESR1	50.5143	70	0	0	0.837011	TRUE	0	ESR1	16334	0.19207
276	2.16726	0.0101592	0.461412	0.357955	33	4	FALSE	Cluster 3	Clustered	9.34066	GRIA2	34.4242	33	0	0	0.766548	TRUE	0	GRIA2	13176	0.170267
277	2.07829	0.00333136	0.481164	0.418391	30	4	FALSE		Unclustered	12.4583	HDAC2	47.5333	30	0	0	0.784342	FALSE	0	HDAC2	3828	0.206667
278	1.82206	0.00569688	0.548828	0.469484	72	3	FALSE	Cluster 1	Clustered	21.6878	CCL2	54.125	72	0	0	0.835587	TRUE	0	CCL2	10488	0.208977
279	1.99288	0.00491318	0.501786	0.455285	42	4	FALSE	Cluster 2	Clustered	15.7193	APOA1	49.3571	42	0	0	0.801423	TRUE	0	APOA1	6050	0.203955
280	3.07117	0	0.325608	1	4	4	FALSE	Cluster 10	Clustered	4	DHTKD1	10.75	4	0	0	0.585765	FALSE	0	DHTKD1	0	0.43
281	1.69395	0.0268778	0.590336	0.295446	101	3	FALSE	Cluster 2	Clustered	17.7623	MAPK1	46.4554	101	0	0	0.86121	TRUE	0	MAPK1	32012	0.174645
282	1.70819	0.0227912	0.585417	0.315351	96	3	FALSE	Cluster 1	Clustered	18.9412	FOS	49.9479	96	0	0	0.858363	TRUE	0	FOS	32114	0.187071
283	2.02491	0.00349231	0.493849	0.379032	32	3	FALSE	Cluster 6	Clustered	8.30882	NR1H4	46.8125	32	0	0	0.795018	FALSE	0	NR1H4	4036	0.194113
284	2.23132	0.000424	0.448166	0.566667	16	4	FALSE	Cluster 6	Clustered	8	RARB	49.4375	16	0	0	0.753737	FALSE	0	RARB	684	0.24474
285	1.99288	0.00146082	0.501786	0.552381	36	3	FALSE		Unclustered	15.8954	LPL	57.3056	36	0	0	0.801423	FALSE	0	LPL	2374	0.232006
286	2.07117	0.000698	0.482818	0.52381	28	3	FALSE	Cluster 4	Clustered	12	AGTR2	53.5357	28	0	0	0.785765	FALSE	0	AGTR2	1258	0.229767
287	2.07473	0.00524247	0.48199	0.406723	35	4	FALSE	Cluster 5	Clustered	6.86772	GRIN1	40.8286	35	0	0	0.785053	TRUE	0	GRIN1	8380	0.179073
288	1.69395	0.0309553	0.590336	0.278136	97	3	FALSE	Cluster 1	Clustered	19.4925	CREB1	47.8247	97	0	0	0.86121	TRUE	0	CREB1	39064	0.177129
289	1.73665	0.0309054	0.57582	0.312885	85	3	FALSE	Cluster 1	Clustered	19.074	APOE	48.1294	85	0	0	0.852669	TRUE	0	APOE	32680	0.1795
290	2.33808	0	0.427702	1	8	4	FALSE	Cluster 6	Clustered	8	APOC2	53.75	8	0	0	0.732384	FALSE	0	APOC2	0	0.298611
291	2.04626	0.00377959	0.488696	0.429587	38	4	FALSE	Cluster 3	Clustered	11.5556	GRIA1	44.0789	38	0	0	0.790747	FALSE	0	GRIA1	6932	0.18918
292	1.8363	0.00871416	0.544574	0.436364	66	3	FALSE	Cluster 1	Clustered	19.1067	ADIPOQ	54.1515	66	0	0	0.83274	TRUE	0	ADIPOQ	11556	0.208217
293	1.90036	0.00343589	0.526217	0.510133	54	3	FALSE	Cluster 1	Clustered	19.9409	IL2	56.2778	54	0	0	0.819929	FALSE	0	IL2	6348	0.220697
294	1.98932	0.000756	0.502683	0.699055	39	4	FALSE	Cluster 1	Clustered	20.0276	CSF2	63.5641	39	0	0	0.802135	FALSE	0	CSF2	1948	0.258391
295	1.90036	0.00701548	0.526217	0.55974	56	3	FALSE	Cluster 1	Clustered	21.5149	VCAM1	56.75	56	0	0	0.819929	TRUE	0	VCAM1	7760	0.225128
296	1.7331	0.0102649	0.577002	0.379976	91	3	FALSE	Cluster 1	Clustered	21.1628	TNF	50.8352	91	0	0	0.853381	TRUE	0	TNF	19060	0.191831
297	2.37011	0.000165	0.421922	0.679487	13	4	FALSE		Unclustered	6.53333	THRB	42.1538	13	0	0	0.725979	FALSE	0	THRB	320	0.252418
298	2.37367	0.000165	0.421289	0.571429	14	4	FALSE	Cluster 8	Clustered	6.80556	SERPINF2	39.2143	14	0	0	0.725267	FALSE	0	SERPINF2	240	0.24014
299	2.07473	0.00281759	0.48199	0.470588	34	4	FALSE	Cluster 4	Clustered	11.8105	GRIN2A	42.0294	34	0	0	0.785053	FALSE	0	GRIN2A	5350	0.183535
300	2.04982	0.0012991	0.487847	0.492611	29	3	FALSE	Cluster 7	Clustered	7.9619	FGF23	52.6207	29	0	0	0.790036	FALSE	0	FGF23	1616	0.221095
301	1.92883	0.00425651	0.51845	0.492908	48	3	FALSE	Cluster 1	Clustered	20.44	AGTR1	57.7292	48	0	0	0.814235	TRUE	0	AGTR1	7766	0.228179
302	2.24911	0.00258188	0.44462	0.602564	13	4	FALSE	Cluster 6	Clustered	8	RARG	41.3846	13	0	0	0.750178	FALSE	0	RARG	2262	0.208625
303	1.8363	0.00706538	0.544574	0.436058	65	3	FALSE	Cluster 1	Clustered	20.5606	ACE	55.3692	65	0	0	0.83274	TRUE	0	ACE	11388	0.212084
304	1.87544	0.0042952	0.533207	0.50565	60	3	FALSE	Cluster 1	Clustered	21.5909	IL4	56.15	60	0	0	0.824911	TRUE	0	IL4	8176	0.219336
305	1.62633	0.0314353	0.61488	0.279589	118	3	FALSE	Cluster 1	Clustered	21.1628	IL6	45.0763	118	0	0	0.874733	TRUE	0	IL6	42172	0.168195
306	2.97153	0.000182	0.336527	0.6	6	4	FALSE	Cluster 12	Seed	4	MTRR	11.1667	6	0	0	0.605694	FALSE	0	MTRR	234	0.348958
307	2.79004	0.00069	0.358418	0.357143	8	4	FALSE	Cluster 12	Clustered	4	MTR	13.25	8	0	0	0.641993	FALSE	0	MTR	602	0.211694
308	1.8363	0.00740968	0.544574	0.401946	63	3	FALSE	Cluster 1	Clustered	18.9828	SIRT1	53.9365	63	0	0	0.83274	TRUE	0	SIRT1	11920	0.204305
309	1.79004	0.0121774	0.558648	0.372281	76	3	FALSE	Cluster 1	Clustered	20.9524	PPARG	50.25	76	0	0	0.841993	TRUE	0	PPARG	15752	0.190341
310	1.95374	0.00926277	0.51184	0.380952	43	3	FALSE	Cluster 5	Seed	8.52923	DLG4	45.5581	43	0	0	0.809253	TRUE	0	DLG4	13670	0.181507
311	1.95018	0.00700876	0.512774	0.371878	47	3	FALSE	Cluster 4	Clustered	12.7922	GRIN2B	41.5106	47	0	0	0.809964	TRUE	0	GRIN2B	10888	0.167382
312	1.69751	0.0307563	0.589099	0.289307	101	3	FALSE	Cluster 1	Clustered	22.9335	TP53	43.7426	101	0	0	0.860498	TRUE	0	TP53	33944	0.165066
313	1.86121	0.00655071	0.537285	0.37229	62	3	FALSE	Cluster 2	Clustered	16.8261	PTEN	49.7581	62	0	0	0.827758	TRUE	0	PTEN	9434	0.192861
314	1.75089	0.0127424	0.571138	0.373735	86	3	FALSE	Cluster 1	Clustered	21.1876	IGF1	51.3837	86	0	0	0.849822	TRUE	0	IGF1	17848	0.193901
315	2.02135	0.00466439	0.494718	0.363636	33	3	FALSE		Unclustered	4.79077	RXRA	42.4242	33	0	0	0.79573	TRUE	0	RXRA	4830	0.175307
316	1.80071	0.00948576	0.555336	0.397544	76	3	FALSE	Cluster 1	Clustered	22.1925	FGF2	51.7895	76	0	0	0.839858	TRUE	0	FGF2	13192	0.198427
317	2.18861	0.000518	0.456911	0.532164	19	4	FALSE		Unclustered	5.93333	RARA	47.4211	19	0	0	0.762278	FALSE	0	RARA	812	0.225815
318	2.29893	0.00033	0.434985	0.55	16	4	FALSE	Cluster 6	Clustered	7.0303	RXRB	38.5	16	0	0	0.740214	FALSE	0	RXRB	456	0.210383
319	3.07117	0	0.325608	1	4	4	FALSE	Cluster 10	Clustered	4	OGDHL	10.75	4	0	0	0.585765	FALSE	0	OGDHL	0	0.43
320	1.90747	0.00678485	0.524254	0.416162	45	3	FALSE	Cluster 4	Clustered	14.0267	SOD1	53.2889	45	0	0	0.818505	TRUE	0	SOD1	9910	0.203393
321	1.94662	0.0019343	0.513711	0.644518	43	3	FALSE	Cluster 1	Clustered	20.4299	PLG	62.6977	43	0	0	0.810676	FALSE	0	PLG	4070	0.247817
322	1.72954	0.0312626	0.578189	0.314566	85	3	FALSE	Cluster 1	Clustered	20.0162	CAT	47.8235	85	0	0	0.854093	TRUE	0	CAT	36180	0.175822
323	1.85765	0.0106096	0.538314	0.406486	52	3	FALSE	Cluster 2	Clustered	18.5846	SOD2	53.6731	52	0	0	0.82847	TRUE	0	SOD2	15742	0.199528
324	2.20996	0.00217581	0.452496	0.584795	19	4	FALSE	Cluster 3	Clustered	10.859	FAS	57.5789	19	0	0	0.758007	FALSE	0	FAS	2412	0.280359
325	2.02135	0.000447	0.494718	0.692118	29	3	FALSE	Cluster 2	Clustered	16.4333	FASLG	68	29	0	0	0.79573	FALSE	0	FASLG	970	0.276423
326	2.10676	0.00118055	0.474662	0.489177	22	4	FALSE	Cluster 3	Clustered	11	FGFR1	55.6364	22	0	0	0.778648	FALSE	0	FGFR1	1662	0.242755
327	1.95018	0.00393059	0.512774	0.427755	50	3	FALSE	Cluster 3	Clustered	10.4637	CRH	48.52	50	0	0	0.809964	FALSE	0	CRH	7448	0.198041
328	2.0427	0.00299078	0.489547	0.498413	36	3	FALSE	Cluster 3	Clustered	10.2108	CRHR1	44.1111	36	0	0	0.791459	FALSE	0	CRHR1	4008	0.189318
329	2.15658	0.00157951	0.463696	0.466667	25	4	FALSE	Cluster 8	Clustered	6.47619	FGA	43.56	25	0	0	0.768683	FALSE	0	FGA	1600	0.204319
330	1.81851	0.0170492	0.549902	0.335813	64	3	FALSE	Cluster 2	Clustered	16.8889	F2	47.7344	64	0	0	0.836299	TRUE	0	F2	18756	0.178113
331	1.87189	0.00869184	0.534221	0.341905	59	3	FALSE	Cluster 3	Clustered	9.30868	PIK3CA	47.1695	59	0	0	0.825623	TRUE	0	PIK3CA	11840	0.182827
332	1.87544	0.00985707	0.533207	0.344243	59	3	FALSE	Cluster 3	Clustered	9.37112	PIK3R1	48.4746	59	0	0	0.824911	TRUE	0	PIK3R1	14074	0.188617
333	2.56228	1.23e-05	0.390278	0.8	6	4	FALSE	Cluster 11	Clustered	3.42857	PRKAB1	39.1667	6	0	0	0.687544	FALSE	0	PRKAB1	32	0.303618
334	2.49822	0.00151968	0.400285	0.311111	10	4	FALSE	Cluster 10	Seed	5	COX5A	31.3	10	0	0	0.700356	FALSE	0	COX5A	1244	0.234586
335	2.15658	0.00223083	0.463696	0.564103	13	3	FALSE		Unclustered	8	COX4I1	61.9231	13	0	0	0.768683	FALSE	0	COX4I1	2690	0.277337
336	1.88256	0.00409702	0.531191	0.464935	56	3	FALSE	Cluster 1	Clustered	21.4138	REN	59.0893	56	0	0	0.823488	TRUE	0	REN	7194	0.229028
337	1.85053	0.00763512	0.540385	0.400962	65	3	FALSE	Cluster 1	Clustered	20.23	AGT	53.7077	65	0	0	0.829893	TRUE	0	AGT	12058	0.208169
338	2.03203	0.00204796	0.492119	0.432258	31	3	FALSE	Cluster 7	Clustered	9.13072	INSR	51.4194	31	0	0	0.793594	FALSE	0	INSR	2624	0.213358
339	1.45196	0.120479	0.688725	0.198178	158	3	FALSE	Cluster 1	Clustered	21.1628	INS	39.8418	158	0	0	0.909609	TRUE	0	INS	100950	0.143833
340	2.06762	0.00078	0.483649	0.683333	25	3	FALSE	Cluster 2	Clustered	16.9006	PLAT	63.6	25	0	0	0.786477	FALSE	0	PLAT	1370	0.268354
341	1.90747	0.00290683	0.524254	0.588235	52	3	FALSE	Cluster 1	Seed	23.5632	SERPINE1	59.7692	52	0	0	0.818505	FALSE	0	SERPINE1	5202	0.234389
342	2.21708	0.0123816	0.451043	0.258333	16	4	FALSE	Cluster 10	Clustered	4.52381	OGDH	28.9375	16	0	0	0.756584	FALSE	0	OGDH	9450	0.141159
343	2.51601	3.47e-05	0.397454	0.761905	7	4	FALSE	Cluster 11	Seed	4.10714	PRKAB2	42.8571	7	0	0	0.696797	FALSE	0	PRKAB2	70	0.303951
344	2.39502	0.000809	0.417533	0.516484	14	4	FALSE	Cluster 11	Clustered	3.95604	PRKAA1	41.2143	14	0	0	0.720996	FALSE	0	PRKAA1	882	0.250871
345	1.80783	0.0110395	0.55315	0.408059	72	3	FALSE	Cluster 1	Clustered	21.2571	NOS3	53.5694	72	0	0	0.838434	TRUE	0	NOS3	15892	0.203686
346	1.86477	0.0106574	0.53626	0.377495	58	3	FALSE	Cluster 2	Clustered	18.3476	MTOR	52.2069	58	0	0	0.827046	TRUE	0	MTOR	14666	0.200729
347	1.5089	0.0720747	0.662736	0.220785	145	3	FALSE	Cluster 1	Clustered	21.1628	AKT1	41.6276	145	0	0	0.898221	TRUE	0	AKT1	74824	0.151925
348	2.01779	0.00156848	0.495591	0.636508	36	4	FALSE	Cluster 1	Clustered	19.3478	F3	60.0556	36	0	0	0.796441	FALSE	0	F3	2768	0.249193
349	2.24199	0.00106583	0.446032	0.507353	17	4	FALSE	Cluster 8	Clustered	6.59341	F7	44.8235	17	0	0	0.751601	FALSE	0	F7	1382	0.228391
350	2.32028	0.0165202	0.430982	0.183333	16	4	FALSE		Unclustered	2.55556	DLD	23.6875	16	0	0	0.735943	FALSE	0	DLD	13840	0.133475
351	2.76512	0.00159693	0.361647	0.380952	7	4	FALSE	Cluster 10	Clustered	4	DLST	14	7	0	0	0.646975	FALSE	0	DLST	1112	0.207792
352	2.14591	0.000269	0.466003	0.673203	18	4	FALSE	Cluster 7	Clustered	8.38235	FGFR2	63.3889	18	0	0	0.770819	FALSE	0	FGFR2	570	0.284255
353	2.03559	0.00072	0.491259	0.583908	30	4	FALSE		Unclustered	14.6078	FGF1	61.6	30	0	0	0.792883	FALSE	0	FGF1	1312	0.254545
