# Supplementary material for: Qingxin Kaiqiao Fang Inhibits Aβ25-35-Induced Apoptosis in Primary Cultured Rat Hippocampal Neuronal Cells via the p38 MAPK Pathway: An Experimental Validation and Network Pharmacology Study
Source: Evid Based Complement Alternat Med. 2020 Aug 3;2020:9058135. doi: 10.1155/2020/9058135 (PMC7424524; doi:10.1155/2020/9058135)
Supplement: Supplementary Materials — The data of active ingredients and targets are listed in Supplementary Tables 1, 2, 3, and 4. The data of PPI Network and Functional Enrichment Analysis can be seen in Supplementary Tables 5, 6, 7, 8, and 9. [file 9058135.f1.zip › 9058135.f1/supplementary 6.xlsx]

## Sheet: 新建文本文档 (2)
Category	Term	Count	%	PValue	Genes	List Total	Pop Hits	Pop Total	Fold Enrichment	Bonferroni	Benjamini	FDR
GOTERM_BP_DIRECT	GO:0043491~protein kinase B signaling	5	0.0461382	4.17531e-06	CCL2, TNF, IGF1, PIK3CA, PTEN	54	24	11368	43.858	0.00413751	0.00413751	0.00659076
GOTERM_BP_DIRECT	GO:0002028~regulation of sodium ion transport	4	0.0369106	5.27139e-06	ADRB2, NOS1, DRD2, NOS3	54	8	11368	105.259	0.00522083	0.00261383	0.00832086
GOTERM_BP_DIRECT	GO:0045944~positive regulation of transcription from RNA polymerase II promoter	11	0.101504	2.75435e-05	IL4, VDR, AR, ADRB2, NOS1, TNF, IFNG, PPARG, TP53, IGF1, SIRT1	54	436	11368	5.31125	0.0269804	0.0090756	0.0434702
GOTERM_BP_DIRECT	GO:0045429~positive regulation of nitric oxide biosynthetic process	4	0.0369106	3.3592e-05	TNF, IFNG, ESR1, SOD2	54	14	11368	60.1481	0.0328072	0.00830468	0.0530137
GOTERM_BP_DIRECT	GO:0071456~cellular response to hypoxia	5	0.0461382	4.54169e-05	HMOX1, TP53, MTOR, PTEN, SIRT1	54	43	11368	24.4789	0.0440981	0.00897944	0.071669
GOTERM_BP_DIRECT	GO:0048661~positive regulation of smooth muscle cell proliferation	4	0.0369106	5.13401e-05	TNF, HMOX1, EDN1, IGF1	54	16	11368	52.6296	0.0497043	0.00846101	0.0810125
GOTERM_BP_DIRECT	GO:0031663~lipopolysaccharide-mediated signaling pathway	4	0.0369106	7.4318e-05	MAPK1, CCL2, TNF, NOS3	54	18	11368	46.7819	0.0711431	0.0104876	0.117251
GOTERM_BP_DIRECT	GO:0051346~negative regulation of hydrolase activity	3	0.0276829	0.000127203	NOS1, APOA1, NOS3	54	4	11368	157.889	0.118668	0.0156661	0.200609
GOTERM_BP_DIRECT	GO:0010629~negative regulation of gene expression	5	0.0461382	0.000204628	ACE, IFNG, PPARG, NOS2, SIRT1	54	63	11368	16.7078	0.183898	0.0223265	0.322528
GOTERM_BP_DIRECT	GO:0045348~positive regulation of MHC class II biosynthetic process	3	0.0276829	0.000211372	IL4, IFNG, SIRT1	54	5	11368	126.311	0.189346	0.0207727	0.333142
GOTERM_BP_DIRECT	GO:0006809~nitric oxide biosynthetic process	3	0.0276829	0.000211372	NOS1, NOS3, NOS2	54	5	11368	126.311	0.189346	0.0207727	0.333142
GOTERM_BP_DIRECT	GO:0042158~lipoprotein biosynthetic process	3	0.0276829	0.000211372	APOA1, APOE, INS	54	5	11368	126.311	0.189346	0.0207727	0.333142
GOTERM_BP_DIRECT	GO:0007263~nitric oxide mediated signal transduction	3	0.0276829	0.000211372	NOS1, APOE, NOS3	54	5	11368	126.311	0.189346	0.0207727	0.333142
GOTERM_BP_DIRECT	GO:0043524~negative regulation of neuron apoptotic process	5	0.0461382	0.000274994	CCL2, APOE, SNCA, PIK3CA, SOD1	54	68	11368	15.4793	0.238988	0.0245222	0.433212
GOTERM_BP_DIRECT	GO:0045080~positive regulation of chemokine biosynthetic process	3	0.0276829	0.00031611	IL4, TNF, IFNG	54	6	11368	105.259	0.269442	0.025823	0.497833
GOTERM_BP_DIRECT	GO:0010873~positive regulation of cholesterol esterification	3	0.0276829	0.00031611	AGTR1, APOA1, APOE	54	6	11368	105.259	0.269442	0.025823	0.497833
GOTERM_BP_DIRECT	GO:0055114~oxidation-reduction process	6	0.0553659	0.000426173	HMGCR, NOS3, CAT, NOS2, SOD1, SOD2	54	137	11368	9.21979	0.345105	0.0320356	0.670623
GOTERM_BP_DIRECT	GO:0045776~negative regulation of blood pressure	3	0.0276829	0.000441232	NOS1, DRD2, NOS3	54	7	11368	90.2222	0.354829	0.030818	0.694243
GOTERM_BP_DIRECT	GO:0046889~positive regulation of lipid biosynthetic process	3	0.0276829	0.000441232	APOE, CREB1, MTOR	54	7	11368	90.2222	0.354829	0.030818	0.694243
GOTERM_BP_DIRECT	GO:0000122~negative regulation of transcription from RNA polymerase II promoter	8	0.0738212	0.000605347	VDR, TNF, EDN1, PPARG, TP53, DNMT1, NFKB1, SIRT1	54	315	11368	5.3465	0.451897	0.0392933	0.95131
GOTERM_BP_DIRECT	GO:0051044~positive regulation of membrane protein ectodomain proteolysis	3	0.0276829	0.000751887	TNF, APOE, IFNG	54	9	11368	70.1728	0.526169	0.0456087	1.18032
GOTERM_BP_DIRECT	GO:0014068~positive regulation of phosphatidylinositol 3-kinase signaling	4	0.0369106	0.00077674	F2, IGF1, CAT, SIRT1	54	39	11368	21.5916	0.537728	0.0443738	1.21911
GOTERM_BP_DIRECT	GO:0019430~removal of superoxide radicals	3	0.0276829	0.000937054	NOS3, SOD1, SOD2	54	10	11368	63.1556	0.605813	0.0504037	1.46899
GOTERM_BP_DIRECT	GO:0051482~positive regulation of cytosolic calcium ion concentration involved in phospholipase C-activating G-protein coupled signaling pathway	3	0.0276829	0.000937054	AGTR1, DRD2, EDN1	54	10	11368	63.1556	0.605813	0.0504037	1.46899
GOTERM_BP_DIRECT	GO:0045672~positive regulation of osteoclast differentiation	3	0.0276829	0.000937054	TNF, CREB1, IFNG	54	10	11368	63.1556	0.605813	0.0504037	1.46899
GOTERM_BP_DIRECT	GO:0033138~positive regulation of peptidyl-serine phosphorylation	4	0.0369106	0.000966134	AVP, TNF, SNCA, PIK3CA	54	42	11368	20.0494	0.617044	0.0492628	1.51425
GOTERM_BP_DIRECT	GO:0010875~positive regulation of cholesterol efflux	3	0.0276829	0.00114187	APOE, PPARG, SIRT1	54	11	11368	57.4141	0.678425	0.0551473	1.78737
GOTERM_BP_DIRECT	GO:0001963~synaptic transmission, dopaminergic	3	0.0276829	0.00160973	DRD1, DRD2, SNCA	54	13	11368	48.5812	0.798054	0.0733495	2.51104
GOTERM_BP_DIRECT	GO:0051091~positive regulation of sequence-specific DNA binding transcription factor activity	4	0.0369106	0.00170157	IL4, PPARG, ESR1, PTEN	54	51	11368	16.5113	0.815682	0.0739878	2.65249
GOTERM_BP_DIRECT	GO:0010628~positive regulation of gene expression	5	0.0461382	0.00186301	IL4, AVP, SLC6A4, DNMT1, SIRT1	54	113	11368	9.31498	0.843029	0.0773529	2.90071
GOTERM_BP_DIRECT	GO:0042493~response to drug	4	0.0369106	0.00200684	DRD2, CREB1, SNCA, SOD1	54	54	11368	15.594	0.863958	0.0797559	3.12134
GOTERM_BP_DIRECT	GO:0006695~cholesterol biosynthetic process	3	0.0276829	0.00215405	APOA1, APOE, HMGCR	54	15	11368	42.1037	0.882496	0.0820857	3.34668
GOTERM_BP_DIRECT	GO:0048662~negative regulation of smooth muscle cell proliferation	3	0.0276829	0.00215405	HMOX1, IFNG, PPARG	54	15	11368	42.1037	0.882496	0.0820857	3.34668
GOTERM_BP_DIRECT	GO:0070371~ERK1 and ERK2 cascade	3	0.0276829	0.00215405	MAPK1, AVP, IGF1	54	15	11368	42.1037	0.882496	0.0820857	3.34668
GOTERM_BP_DIRECT	GO:0042542~response to hydrogen peroxide	3	0.0276829	0.00215405	CAT, SOD1, SOD2	54	15	11368	42.1037	0.882496	0.0820857	3.34668
GOTERM_BP_DIRECT	GO:0050796~regulation of insulin secretion	3	0.0276829	0.00245444	TNF, IFNG, NOS2	54	16	11368	39.4722	0.912861	0.0895861	3.80495
GOTERM_BP_DIRECT	GO:0043401~steroid hormone mediated signaling pathway	3	0.0276829	0.00245444	VDR, AR, PPARG	54	16	11368	39.4722	0.912861	0.0895861	3.80495
GOTERM_BP_DIRECT	GO:0040014~regulation of multicellular organism growth	3	0.0276829	0.0031108	IGF1, PIK3CA, SOD1	54	18	11368	35.0864	0.954672	0.108265	4.79924
GOTERM_BP_DIRECT	GO:0051262~protein tetramerization	3	0.0276829	0.00423172	ACHE, HMGCR, TP53	54	21	11368	30.0741	0.985169	0.139631	6.47504
GOTERM_BP_DIRECT	GO:0060291~long-term synaptic potentiation	3	0.0276829	0.00464105	MAPK1, SNCA, PTEN	54	22	11368	28.7071	0.99014	0.147248	7.08008
GOTERM_BP_DIRECT	GO:0009408~response to heat	3	0.0276829	0.00551224	NOS1, IGF1, SOD1	54	24	11368	26.3148	0.995867	0.167198	8.35562
GOTERM_BP_DIRECT	GO:0050821~protein stabilization	4	0.0369106	0.00589555	APOA1, CREB1, IGF1, PTEN	54	79	11368	10.6592	0.997182	0.17255	8.91163
GOTERM_BP_DIRECT	GO:0008217~regulation of blood pressure	3	0.0276829	0.00597377	PTGS2, PPARG, SOD1	54	25	11368	25.2622	0.997393	0.169668	9.02469
GOTERM_BP_DIRECT	GO:0006006~glucose metabolic process	3	0.0276829	0.00645236	TNF, INS, PIK3CA	54	26	11368	24.2906	0.998384	0.17699	9.71368
GOTERM_BP_DIRECT	GO:2001237~negative regulation of extrinsic apoptotic signaling pathway	3	0.0276829	0.00694786	IL4, AR, IGF1	54	27	11368	23.3909	0.999015	0.184233	10.4218
GOTERM_BP_DIRECT	GO:0051898~negative regulation of protein kinase B signaling	3	0.0276829	0.00694786	DRD2, PTEN, SIRT1	54	27	11368	23.3909	0.999015	0.184233	10.4218
GOTERM_BP_DIRECT	GO:0051612~negative regulation of serotonin uptake	2	0.0184553	0.00930309	NOS1, SNCA	54	2	11368	210.519	0.999907	0.23293	13.7174
GOTERM_BP_DIRECT	GO:0035815~positive regulation of renal sodium excretion	2	0.0184553	0.00930309	DRD2, EDN1	54	2	11368	210.519	0.999907	0.23293	13.7174
GOTERM_BP_DIRECT	GO:0060559~positive regulation of calcidiol 1-monooxygenase activity	2	0.0184553	0.00930309	TNF, IFNG	54	2	11368	210.519	0.999907	0.23293	13.7174
GOTERM_BP_DIRECT	GO:0042632~cholesterol homeostasis	3	0.0276829	0.00967332	APOA1, APOE, SIRT1	54	32	11368	19.7361	0.999936	0.235185	14.225
GOTERM_BP_DIRECT	GO:0006351~transcription, DNA-templated	6	0.0553659	0.0110273	VDR, AR, RXRA, PPARG, ESR1, TP53	54	290	11368	4.35556	0.999983	0.257396	16.0576
GOTERM_BP_DIRECT	GO:0006919~activation of cysteine-type endopeptidase activity involved in apoptotic process	3	0.0276829	0.0115013	TNF, SNCA, PPARG	54	35	11368	18.0444	0.99999	0.260875	16.6904
GOTERM_BP_DIRECT	GO:0000187~activation of MAPK activity	3	0.0276829	0.0121418	TNF, IGF1, SOD1	54	36	11368	17.5432	0.999995	0.267315	17.5384
GOTERM_BP_DIRECT	GO:0043066~negative regulation of apoptotic process	5	0.0461382	0.0129972	TP53, IGF1, CAT, PTEN, SIRT1	54	196	11368	5.37037	0.999998	0.277306	18.6584
GOTERM_BP_DIRECT	GO:0032489~regulation of Cdc42 protein signal transduction	2	0.0184553	0.0139227	APOA1, APOE	54	3	11368	140.346	0.999999	0.287925	19.8542
GOTERM_BP_DIRECT	GO:0051712~positive regulation of killing of cells of other organism	2	0.0184553	0.0139227	IFNG, NOS2	54	3	11368	140.346	0.999999	0.287925	19.8542
GOTERM_BP_DIRECT	GO:0003100~regulation of systemic arterial blood pressure by endothelin	2	0.0184553	0.0139227	EDN1, NOS3	54	3	11368	140.346	0.999999	0.287925	19.8542
GOTERM_BP_DIRECT	GO:0031642~negative regulation of myelination	2	0.0184553	0.0139227	IFNG, PTEN	54	3	11368	140.346	0.999999	0.287925	19.8542
GOTERM_BP_DIRECT	GO:0001542~ovulation from ovarian follicle	2	0.0184553	0.0139227	NOS3, SIRT1	54	3	11368	140.346	0.999999	0.287925	19.8542
GOTERM_BP_DIRECT	GO:0007626~locomotory behavior	3	0.0276829	0.0141546	SOD1, CALB1, SOD2	54	39	11368	16.1937	0.999999	0.286125	20.1512
GOTERM_BP_DIRECT	GO:0007283~spermatogenesis	4	0.0369106	0.0171373	AR, ACE, SOD1, SIRT1	54	117	11368	7.19721	1	0.329132	23.8806
GOTERM_BP_DIRECT	GO:2000866~positive regulation of estradiol secretion	2	0.0184553	0.0185213	IL6, TNF	54	4	11368	105.259	1	0.344207	25.555
GOTERM_BP_DIRECT	GO:0043267~negative regulation of potassium ion transport	2	0.0184553	0.0185213	NOS1, NOS3	54	4	11368	105.259	1	0.344207	25.555
GOTERM_BP_DIRECT	GO:0045541~negative regulation of cholesterol biosynthetic process	2	0.0184553	0.0185213	APOE, SOD1	54	4	11368	105.259	1	0.344207	25.555
GOTERM_BP_DIRECT	GO:0018119~peptidyl-cysteine S-nitrosylation	2	0.0184553	0.0185213	NOS1, NOS2	54	4	11368	105.259	1	0.344207	25.555
GOTERM_BP_DIRECT	GO:0006527~arginine catabolic process	2	0.0184553	0.0185213	NOS3, NOS2	54	4	11368	105.259	1	0.344207	25.555
GOTERM_BP_DIRECT	GO:0033555~multicellular organismal response to stress	2	0.0184553	0.0185213	NOS1, PTEN	54	4	11368	105.259	1	0.344207	25.555
GOTERM_BP_DIRECT	GO:0045471~response to ethanol	2	0.0184553	0.0230987	GRIN2B, SOD1	54	5	11368	84.2074	1	0.402912	30.8508
GOTERM_BP_DIRECT	GO:0002740~negative regulation of cytokine secretion involved in immune response	2	0.0184553	0.0230987	APOA1, TNF	54	5	11368	84.2074	1	0.402912	30.8508
GOTERM_BP_DIRECT	GO:0051926~negative regulation of calcium ion transport	2	0.0184553	0.0230987	NOS1, NOS3	54	5	11368	84.2074	1	0.402912	30.8508
GOTERM_BP_DIRECT	GO:0048304~positive regulation of isotype switching to IgG isotypes	2	0.0184553	0.0230987	IL4, IFNG	54	5	11368	84.2074	1	0.402912	30.8508
GOTERM_BP_DIRECT	GO:0031102~neuron projection regeneration	2	0.0184553	0.0230987	APOA1, APOE	54	5	11368	84.2074	1	0.402912	30.8508
GOTERM_BP_DIRECT	GO:0046887~positive regulation of hormone secretion	2	0.0184553	0.0230987	CREB1, EDN1	54	5	11368	84.2074	1	0.402912	30.8508
GOTERM_BP_DIRECT	GO:0043568~positive regulation of insulin-like growth factor receptor signaling pathway	2	0.0184553	0.0230987	AR, IGF1	54	5	11368	84.2074	1	0.402912	30.8508
GOTERM_BP_DIRECT	GO:0045792~negative regulation of cell size	2	0.0184553	0.0230987	MTOR, PTEN	54	5	11368	84.2074	1	0.402912	30.8508
GOTERM_BP_DIRECT	GO:0034372~very-low-density lipoprotein particle remodeling	2	0.0184553	0.0230987	APOA1, APOE	54	5	11368	84.2074	1	0.402912	30.8508
GOTERM_BP_DIRECT	GO:0035810~positive regulation of urine volume	2	0.0184553	0.0230987	DRD2, EDN1	54	5	11368	84.2074	1	0.402912	30.8508
GOTERM_BP_DIRECT	GO:0010468~regulation of gene expression	3	0.0276829	0.0252561	APOE, F2, PIK3CA	54	53	11368	11.9161	1	0.424321	33.2224
GOTERM_BP_DIRECT	GO:0006979~response to oxidative stress	3	0.0276829	0.0252561	PTGS2, APOE, HMOX1	54	53	11368	11.9161	1	0.424321	33.2224
GOTERM_BP_DIRECT	GO:0001666~response to hypoxia	3	0.0276829	0.0270572	NOS1, EDN1, NOS2	54	55	11368	11.4828	1	0.43984	35.1438
GOTERM_BP_DIRECT	GO:0048678~response to axon injury	2	0.0184553	0.0276552	SOD1, SOD2	54	6	11368	70.1728	1	0.440201	35.7703
GOTERM_BP_DIRECT	GO:0060134~prepulse inhibition	2	0.0184553	0.0276552	DRD2, PTEN	54	6	11368	70.1728	1	0.440201	35.7703
GOTERM_BP_DIRECT	GO:0050872~white fat cell differentiation	2	0.0184553	0.0276552	PPARG, SIRT1	54	6	11368	70.1728	1	0.440201	35.7703
GOTERM_BP_DIRECT	GO:0046628~positive regulation of insulin receptor signaling pathway	2	0.0184553	0.0276552	INS, SIRT1	54	6	11368	70.1728	1	0.440201	35.7703
GOTERM_BP_DIRECT	GO:0032228~regulation of synaptic transmission, GABAergic	2	0.0184553	0.0276552	DRD2, PTEN	54	6	11368	70.1728	1	0.440201	35.7703
GOTERM_BP_DIRECT	GO:0014059~regulation of dopamine secretion	2	0.0184553	0.0276552	DRD2, SNCA	54	6	11368	70.1728	1	0.440201	35.7703
GOTERM_BP_DIRECT	GO:0045945~positive regulation of transcription from RNA polymerase III promoter	2	0.0184553	0.0276552	AR, MTOR	54	6	11368	70.1728	1	0.440201	35.7703
GOTERM_BP_DIRECT	GO:0010898~positive regulation of triglyceride catabolic process	2	0.0184553	0.0321909	APOA1, SIRT1	54	7	11368	60.1481	1	0.484743	40.3401
GOTERM_BP_DIRECT	GO:0034380~high-density lipoprotein particle assembly	2	0.0184553	0.0321909	APOA1, APOE	54	7	11368	60.1481	1	0.484743	40.3401
GOTERM_BP_DIRECT	GO:0010613~positive regulation of cardiac muscle hypertrophy	2	0.0184553	0.0321909	EDN1, IGF1	54	7	11368	60.1481	1	0.484743	40.3401
GOTERM_BP_DIRECT	GO:0042311~vasodilation	2	0.0184553	0.0321909	DRD1, APOE	54	7	11368	60.1481	1	0.484743	40.3401
GOTERM_BP_DIRECT	GO:0060736~prostate gland growth	2	0.0184553	0.0367058	AR, PTEN	54	8	11368	52.6296	1	0.524169	44.5852
GOTERM_BP_DIRECT	GO:0042554~superoxide anion generation	2	0.0184553	0.0367058	SOD1, SOD2	54	8	11368	52.6296	1	0.524169	44.5852
GOTERM_BP_DIRECT	GO:0055089~fatty acid homeostasis	2	0.0184553	0.0367058	APOE, SIRT1	54	8	11368	52.6296	1	0.524169	44.5852
GOTERM_BP_DIRECT	GO:0048169~regulation of long-term neuronal synaptic plasticity	2	0.0184553	0.0367058	DRD2, SNCA	54	8	11368	52.6296	1	0.524169	44.5852
GOTERM_BP_DIRECT	GO:0045909~positive regulation of vasodilation	2	0.0184553	0.0367058	NOS1, NOS3	54	8	11368	52.6296	1	0.524169	44.5852
GOTERM_BP_DIRECT	GO:0033700~phospholipid efflux	2	0.0184553	0.0367058	APOA1, APOE	54	8	11368	52.6296	1	0.524169	44.5852
GOTERM_BP_DIRECT	GO:0060047~heart contraction	2	0.0184553	0.0367058	ACE, SOD1	54	8	11368	52.6296	1	0.524169	44.5852
GOTERM_BP_DIRECT	GO:0090201~negative regulation of release of cytochrome c from mitochondria	2	0.0184553	0.0412001	AVP, IGF1	54	9	11368	46.7819	1	0.559208	48.5286
GOTERM_BP_DIRECT	GO:0044130~negative regulation of growth of symbiont in host	2	0.0184553	0.0412001	TNF, IFNG	54	9	11368	46.7819	1	0.559208	48.5286
GOTERM_BP_DIRECT	GO:0006801~superoxide metabolic process	2	0.0184553	0.0412001	NOS2, SOD1	54	9	11368	46.7819	1	0.559208	48.5286
GOTERM_BP_DIRECT	GO:0051092~positive regulation of NF-kappaB transcription factor activity	3	0.0276829	0.0443027	AR, TNF, CAT	54	72	11368	8.7716	1	0.579085	51.0959
GOTERM_BP_DIRECT	GO:0051000~positive regulation of nitric-oxide synthase activity	2	0.0184553	0.0456737	APOE, ESR1	54	10	11368	42.1037	1	0.583511	52.1917
GOTERM_BP_DIRECT	GO:0034375~high-density lipoprotein particle remodeling	2	0.0184553	0.0456737	APOA1, APOE	54	10	11368	42.1037	1	0.583511	52.1917
GOTERM_BP_DIRECT	GO:0019229~regulation of vasoconstriction	2	0.0184553	0.0456737	AGTR1, EDN1	54	10	11368	42.1037	1	0.583511	52.1917
GOTERM_BP_DIRECT	GO:0043542~endothelial cell migration	2	0.0184553	0.0456737	NOS3, PTEN	54	10	11368	42.1037	1	0.583511	52.1917
GOTERM_BP_DIRECT	GO:0050901~leukocyte tethering or rolling	2	0.0184553	0.0456737	VCAM1, TNF	54	10	11368	42.1037	1	0.583511	52.1917
GOTERM_BP_DIRECT	GO:0045840~positive regulation of mitotic nuclear division	2	0.0184553	0.0456737	EDN1, IGF1	54	10	11368	42.1037	1	0.583511	52.1917
GOTERM_BP_DIRECT	GO:2000379~positive regulation of reactive oxygen species metabolic process	2	0.0184553	0.0501269	F2, TP53	54	11	11368	38.2761	1	0.611586	55.5943
GOTERM_BP_DIRECT	GO:0019433~triglyceride catabolic process	2	0.0184553	0.0501269	APOA1, APOE	54	11	11368	38.2761	1	0.611586	55.5943
GOTERM_BP_DIRECT	GO:0042832~defense response to protozoan	2	0.0184553	0.0501269	IL4, IFNG	54	11	11368	38.2761	1	0.611586	55.5943
GOTERM_BP_DIRECT	GO:0060158~phospholipase C-activating dopamine receptor signaling pathway	2	0.0184553	0.0501269	DRD1, DRD2	54	11	11368	38.2761	1	0.611586	55.5943
GOTERM_BP_DIRECT	GO:0042523~positive regulation of tyrosine phosphorylation of Stat5 protein	2	0.0184553	0.0501269	IL4, IGF1	54	11	11368	38.2761	1	0.611586	55.5943
GOTERM_BP_DIRECT	GO:0050790~regulation of catalytic activity	2	0.0184553	0.0501269	AR, SOD2	54	11	11368	38.2761	1	0.611586	55.5943
GOTERM_BP_DIRECT	GO:1901215~negative regulation of neuron death	2	0.0184553	0.0545597	APOE, SIRT1	54	12	11368	35.0864	1	0.636851	58.7551
GOTERM_BP_DIRECT	GO:0043691~reverse cholesterol transport	2	0.0184553	0.0545597	APOA1, APOE	54	12	11368	35.0864	1	0.636851	58.7551
GOTERM_BP_DIRECT	GO:0006641~triglyceride metabolic process	2	0.0184553	0.0545597	APOE, CAT	54	12	11368	35.0864	1	0.636851	58.7551
GOTERM_BP_DIRECT	GO:0008284~positive regulation of cell proliferation	4	0.0369106	0.056385	AR, F2, IGF1, PTEN	54	187	11368	4.50307	1	0.642679	59.9943
GOTERM_BP_DIRECT	GO:0071310~cellular response to organic substance	2	0.0184553	0.0589722	SLC6A4, CALB1	54	13	11368	32.3875	1	0.653162	61.6911
GOTERM_BP_DIRECT	GO:0042310~vasoconstriction	2	0.0184553	0.0589722	AVP, EDN1	54	13	11368	32.3875	1	0.653162	61.6911
GOTERM_BP_DIRECT	GO:0045859~regulation of protein kinase activity	2	0.0184553	0.0589722	MTOR, SOD1	54	13	11368	32.3875	1	0.653162	61.6911
GOTERM_BP_DIRECT	GO:0007569~cell aging	2	0.0184553	0.0589722	TP53, SOD1	54	13	11368	32.3875	1	0.653162	61.6911
GOTERM_BP_DIRECT	GO:0014065~phosphatidylinositol 3-kinase signaling	2	0.0184553	0.0589722	EDN1, IGF1	54	13	11368	32.3875	1	0.653162	61.6911
GOTERM_BP_DIRECT	GO:0045893~positive regulation of transcription, DNA-templated	4	0.0369106	0.0631293	AR, PPARG, ESR1, NFKB1	54	196	11368	4.2963	1	0.672557	64.277
GOTERM_BP_DIRECT	GO:0050482~arachidonic acid secretion	2	0.0184553	0.0633645	ACE, DRD2	54	14	11368	30.0741	1	0.667709	64.4184
GOTERM_BP_DIRECT	GO:0048147~negative regulation of fibroblast proliferation	2	0.0184553	0.0633645	TP53, SOD2	54	14	11368	30.0741	1	0.667709	64.4184
GOTERM_BP_DIRECT	GO:0050714~positive regulation of protein secretion	2	0.0184553	0.0677367	PPARG, IGF1	54	15	11368	28.0691	1	0.68677	66.9517
GOTERM_BP_DIRECT	GO:0055072~iron ion homeostasis	2	0.0184553	0.0677367	HMOX1, SOD2	54	15	11368	28.0691	1	0.68677	66.9517
GOTERM_BP_DIRECT	GO:0006953~acute-phase response	2	0.0184553	0.0677367	IL6, F2	54	15	11368	28.0691	1	0.68677	66.9517
GOTERM_BP_DIRECT	GO:0001525~angiogenesis	3	0.0276829	0.071051	NOS3, PTEN, SIRT1	54	94	11368	6.71868	1	0.698735	68.7584
GOTERM_BP_DIRECT	GO:0045740~positive regulation of DNA replication	2	0.0184553	0.0720888	INS, IGF1	54	16	11368	26.3148	1	0.698298	69.3048
GOTERM_BP_DIRECT	GO:0006915~apoptotic process	3	0.0276829	0.0750269	HMOX1, SNCA, TP53	54	97	11368	6.51088	1	0.707497	70.8037
GOTERM_BP_DIRECT	GO:0051480~regulation of cytosolic calcium ion concentration	2	0.0184553	0.076421	F2, CALB1	54	17	11368	24.7669	1	0.708722	71.4906
GOTERM_BP_DIRECT	GO:0016239~positive regulation of macroautophagy	2	0.0184553	0.076421	HMOX1, SIRT1	54	17	11368	24.7669	1	0.708722	71.4906
GOTERM_BP_DIRECT	GO:0051281~positive regulation of release of sequestered calcium ion into cytosol	2	0.0184553	0.076421	F2, SNCA	54	17	11368	24.7669	1	0.708722	71.4906
GOTERM_BP_DIRECT	GO:0010332~response to gamma radiation	2	0.0184553	0.0807334	TP53, SOD2	54	18	11368	23.3909	1	0.723625	73.5209
GOTERM_BP_DIRECT	GO:0007595~lactation	2	0.0184553	0.0807334	VDR, CREB1	54	18	11368	23.3909	1	0.723625	73.5209
GOTERM_BP_DIRECT	GO:0042104~positive regulation of activated T cell proliferation	2	0.0184553	0.085026	IL4, IGF1	54	19	11368	22.1598	1	0.73735	75.4068
GOTERM_BP_DIRECT	GO:0019722~calcium-mediated signaling	2	0.0184553	0.085026	AGTR1, EDN1	54	19	11368	22.1598	1	0.73735	75.4068
GOTERM_BP_DIRECT	GO:0042771~intrinsic apoptotic signaling pathway in response to DNA damage by p53 class mediator	2	0.0184553	0.085026	TP53, SIRT1	54	19	11368	22.1598	1	0.73735	75.4068
GOTERM_BP_DIRECT	GO:0018107~peptidyl-threonine phosphorylation	2	0.0184553	0.085026	MAPK1, MTOR	54	19	11368	22.1598	1	0.73735	75.4068
GOTERM_BP_DIRECT	GO:0071479~cellular response to ionizing radiation	2	0.0184553	0.085026	TP53, SIRT1	54	19	11368	22.1598	1	0.73735	75.4068
GOTERM_BP_DIRECT	GO:0033344~cholesterol efflux	2	0.0184553	0.085026	APOA1, APOE	54	19	11368	22.1598	1	0.73735	75.4068
GOTERM_BP_DIRECT	GO:0051496~positive regulation of stress fiber assembly	2	0.0184553	0.089299	APOA1, MTOR	54	20	11368	21.0519	1	0.750015	77.1585
GOTERM_BP_DIRECT	GO:0000060~protein import into nucleus, translocation	2	0.0184553	0.0935523	TNF, IFNG	54	21	11368	20.0494	1	0.761725	78.7856
GOTERM_BP_DIRECT	GO:0031623~receptor internalization	2	0.0184553	0.0935523	ACHE, SNCA	54	21	11368	20.0494	1	0.761725	78.7856
GOTERM_BP_DIRECT	GO:0051881~regulation of mitochondrial membrane potential	2	0.0184553	0.0935523	SOD1, SOD2	54	21	11368	20.0494	1	0.761725	78.7856
GOTERM_BP_DIRECT	GO:0006898~receptor-mediated endocytosis	2	0.0184553	0.0935523	ADRB2, APOE	54	21	11368	20.0494	1	0.761725	78.7856
GOTERM_BP_DIRECT	GO:0032868~response to insulin	2	0.0184553	0.0977862	MTOR, SIRT1	54	22	11368	19.138	1	0.772571	80.2969
GOTERM_BP_DIRECT	GO:0050852~T cell receptor signaling pathway	2	0.0184553	0.0977862	MAPK1, IFNG	54	22	11368	19.138	1	0.772571	80.2969
GOTERM_BP_DIRECT	GO:0007628~adult walking behavior	2	0.0184553	0.0977862	DRD2, MAPT	54	22	11368	19.138	1	0.772571	80.2969
GOTERM_BP_DIRECT	GO:0006749~glutathione metabolic process	2	0.0184553	0.0977862	SOD1, SOD2	54	22	11368	19.138	1	0.772571	80.2969
