# Supplementary material for: Qingxin Kaiqiao Fang Inhibits Aβ25-35-Induced Apoptosis in Primary Cultured Rat Hippocampal Neuronal Cells via the p38 MAPK Pathway: An Experimental Validation and Network Pharmacology Study
Source: Evid Based Complement Alternat Med. 2020 Aug 3;2020:9058135. doi: 10.1155/2020/9058135 (PMC7424524; doi:10.1155/2020/9058135)
Supplement: Supplementary Materials — The data of active ingredients and targets are listed in Supplementary Tables 1, 2, 3, and 4. The data of PPI Network and Functional Enrichment Analysis can be seen in Supplementary Tables 5, 6, 7, 8, and 9. [file 9058135.f1.zip › 9058135.f1/supplementary 7.xlsx]

## Sheet: 新建文本文档
Category	Term	Count	%	PValue	Genes	List Total	Pop Hits	Pop Total	Fold Enrichment	Bonferroni	Benjamini	FDR
GOTERM_CC_DIRECT	GO:0005615~extracellular space	14	0.129187	9.46181e-06	IL4, VCAM1, ACE, IL6, ACHE, TNF, CCL2, APOA1, INS, SNCA, IFNG, EDN1, IGF1, SOD1	54	762	12833	4.36624	0.00114423	0.00114423	0.0108773
GOTERM_CC_DIRECT	GO:0030424~axon	5	0.0461382	0.00040994	DRD2, CNR1, MAPT, SNCA, CALB1	54	85	12833	13.9793	0.0484022	0.0245013	0.470277
GOTERM_CC_DIRECT	GO:0005634~nucleus	19	0.175325	0.0012854	AR, RXRA, CREB1, SNCA, PPARG, ESR1, TP53, NFKB1, SOD1, SIRT1, CALB1, AKT1, FOS, ADRB2, APOE, HMOX1, DNMT1, NOS3, MTOR	54	2096	12833	2.15425	0.144127	0.0505551	1.46784
GOTERM_CC_DIRECT	GO:0009897~external side of plasma membrane	5	0.0461382	0.00149528	IL4, VCAM1, ACE, TNF, IFNG	54	120	12833	9.90201	0.165618	0.0442569	1.70563
GOTERM_CC_DIRECT	GO:0030426~growth cone	3	0.0276829	0.00510472	CNR1, MAPT, SNCA	54	26	12833	27.4209	0.461653	0.116488	5.71396
GOTERM_CC_DIRECT	GO:0043005~neuron projection	4	0.0369106	0.00552181	MAPT, SLC6A4, CALB1, PTEN	54	87	12833	10.9264	0.488286	0.105656	6.16739
GOTERM_CC_DIRECT	GO:0005829~cytosol	9	0.0830488	0.00876024	MAPK1, FOS, SLC6A4, SNCA, TP53, MTOR, NOS2, SOD1, CALB1	54	718	12833	2.97888	0.655155	0.141093	9.62083
GOTERM_CC_DIRECT	GO:0030425~dendrite	4	0.0369106	0.0102633	DRD2, MAPT, MTOR, CALB1	54	109	12833	8.72103	0.713	0.14447	11.1839
GOTERM_CC_DIRECT	GO:0016605~PML body	3	0.0276829	0.0123813	TP53, MTOR, SIRT1	54	41	12833	17.3889	0.778535	0.154222	13.3446
GOTERM_CC_DIRECT	GO:0005777~peroxisome	3	0.0276829	0.0147921	CAT, NOS2, SOD1	54	45	12833	15.8432	0.835232	0.164998	15.7456
GOTERM_CC_DIRECT	GO:0005794~Golgi apparatus	6	0.0553659	0.0170076	VCAM1, ACHE, APOE, PPARG, ESR1, NOS3	54	365	12833	3.90654	0.874522	0.171959	17.8983
GOTERM_CC_DIRECT	GO:0005739~mitochondrion	8	0.0738212	0.0233827	MAPK1, NOS1, SNCA, TP53, COMT, CAT, SOD1, SIRT1	54	695	12833	2.73552	0.942898	0.212251	23.8156
GOTERM_CC_DIRECT	GO:0072562~blood microparticle	3	0.0276829	0.0238723	APOA1, APOE, F2	54	58	12833	12.2921	0.946259	0.201397	24.2535
GOTERM_CC_DIRECT	GO:0005576~extracellular region	6	0.0553659	0.025839	AVP, IL6, F2, EDN1, ADIPOQ, FGF2	54	407	12833	3.50341	0.957896	0.202488	25.9896
GOTERM_CC_DIRECT	GO:0042627~chylomicron	2	0.0184553	0.0325749	APOA1, APOE	54	8	12833	59.412	0.981816	0.234439	31.6641
GOTERM_CC_DIRECT	GO:0005622~intracellular	7	0.0645935	0.0329198	AGTR1, MAPK1, AVP, CCL2, IFNG, IGF1, PIK3CA	54	586	12833	2.8388	0.982583	0.223645	31.9436
GOTERM_CC_DIRECT	GO:0034364~high-density lipoprotein particle	2	0.0184553	0.0365728	APOA1, APOE	54	9	12833	52.8107	0.988982	0.232941	34.8413
GOTERM_CC_DIRECT	GO:0034361~very-low-density lipoprotein particle	2	0.0184553	0.0405546	APOA1, APOE	54	10	12833	47.5296	0.993325	0.24293	37.8709
GOTERM_CC_DIRECT	GO:0005942~phosphatidylinositol 3-kinase complex	2	0.0184553	0.0484696	PIK3CA, PIK3R1	54	12	12833	39.608	0.99755	0.271237	43.5148
GOTERM_CC_DIRECT	GO:0005657~replication fork	2	0.0184553	0.0484696	TP53, DNMT1	54	12	12833	39.608	0.99755	0.271237	43.5148
GOTERM_CC_DIRECT	GO:0005719~nuclear euchromatin	2	0.0184553	0.0602223	CREB1, SIRT1	54	15	12833	31.6864	0.999455	0.313245	51.0355
GOTERM_CC_DIRECT	GO:0030054~cell junction	3	0.0276829	0.0607644	GRIA2, GRIN2B, SNCA	54	97	12833	7.34994	0.999492	0.303166	51.3592
GOTERM_CC_DIRECT	GO:0005783~endoplasmic reticulum	5	0.0461382	0.0619332	VCAM1, FOS, APOE, HMOX1, TP53	54	362	12833	3.28243	0.999563	0.296465	52.0505
GOTERM_CC_DIRECT	GO:0005886~plasma membrane	13	0.119959	0.077648	ACHE, AR, SNCA, ESR1, IGF1, COMT, SOD1, AGTR1, ADRB2, APOE, HMOX1, MAPT, PIK3CA	54	1877	12833	1.64594	0.999943	0.346379	60.515
GOTERM_CC_DIRECT	GO:0090575~RNA polymerase II transcription factor complex	2	0.0184553	0.0794943	VDR, PPARG	54	20	12833	23.7648	0.999956	0.341382	61.4141
GOTERM_CC_DIRECT	GO:0005778~peroxisomal membrane	2	0.0184553	0.087094	HMGCR, CAT	54	22	12833	21.6044	0.999984	0.356628	64.922
GOTERM_CC_DIRECT	GO:0048471~perinuclear region of cytoplasm	4	0.0369106	0.0888869	ACHE, HMOX1, SNCA, NOS2	54	256	12833	3.71325	0.999987	0.351581	65.7059
