# Supplementary material for: Qingxin Kaiqiao Fang Inhibits Aβ25-35-Induced Apoptosis in Primary Cultured Rat Hippocampal Neuronal Cells via the p38 MAPK Pathway: An Experimental Validation and Network Pharmacology Study
Source: Evid Based Complement Alternat Med. 2020 Aug 3;2020:9058135. doi: 10.1155/2020/9058135 (PMC7424524; doi:10.1155/2020/9058135)
Supplement: Supplementary Materials — The data of active ingredients and targets are listed in Supplementary Tables 1, 2, 3, and 4. The data of PPI Network and Functional Enrichment Analysis can be seen in Supplementary Tables 5, 6, 7, 8, and 9. [file 9058135.f1.zip › 9058135.f1/supplementary 8.xlsx]

## Sheet: 新建文本文档 (2)
Category	Term	Count	%	PValue	Genes	List Total	Pop Hits	Pop Total	Fold Enrichment	Bonferroni	Benjamini	FDR
GOTERM_MF_DIRECT	GO:0042802~identical protein binding	6	0.0553659	9.32524e-07	TNF, INS, SNCA, PPARG, TP53, SOD1	54	38	11048	32.3041	0.000166908	0.000166908	0.00114756
GOTERM_MF_DIRECT	GO:0004517~nitric-oxide synthase activity	3	0.0276829	6.75357e-05	NOS1, NOS3, NOS2	54	3	11048	204.593	0.0120165	0.00602642	0.0830779
GOTERM_MF_DIRECT	GO:0050661~NADP binding	4	0.0369106	9.56831e-05	NOS1, HMGCR, NOS3, CAT	54	19	11048	43.0721	0.0169822	0.0056931	0.117684
GOTERM_MF_DIRECT	GO:0020037~heme binding	6	0.0553659	0.000147177	NOS1, PTGS2, HMOX1, NOS3, CAT, NOS2	54	106	11048	11.5807	0.0260027	0.00656503	0.180966
GOTERM_MF_DIRECT	GO:0043565~sequence-specific DNA binding	8	0.0738212	0.000303617	VDR, FOS, AR, RXRA, CREB1, PPARG, ESR1, TP53	54	273	11048	5.99539	0.0529049	0.0108123	0.372991
GOTERM_MF_DIRECT	GO:0010181~FMN binding	3	0.0276829	0.00198041	NOS1, NOS3, NOS2	54	14	11048	43.8413	0.298718	0.0574259	2.41
GOTERM_MF_DIRECT	GO:0003700~transcription factor activity, sequence-specific DNA binding	8	0.0738212	0.00307678	FOS, AR, RXRA, CREB1, PPARG, ESR1, TP53, NFKB1	54	406	11048	4.03138	0.423968	0.0757742	3.72113
GOTERM_MF_DIRECT	GO:0001046~core promoter sequence-specific DNA binding	3	0.0276829	0.00447307	PPARG, TP53, SIRT1	54	21	11048	29.2275	0.551782	0.0954426	5.3675
GOTERM_MF_DIRECT	GO:0005543~phospholipid binding	3	0.0276829	0.00788085	APOA1, APOE, SNCA	54	28	11048	21.9206	0.75738	0.145606	9.27762
GOTERM_MF_DIRECT	GO:0008144~drug binding	3	0.0276829	0.00843878	ACE, DRD2, PPARG	54	29	11048	21.1648	0.78062	0.14075	9.90347
GOTERM_MF_DIRECT	GO:0004952~dopamine neurotransmitter receptor activity	2	0.0184553	0.00957192	DRD1, DRD2	54	2	11048	204.593	0.821225	0.144878	11.1623
GOTERM_MF_DIRECT	GO:0034617~tetrahydrobiopterin binding	2	0.0184553	0.00957192	NOS3, NOS2	54	2	11048	204.593	0.821225	0.144878	11.1623
GOTERM_MF_DIRECT	GO:0071813~lipoprotein particle binding	2	0.0184553	0.00957192	APOE, MAPT	54	2	11048	204.593	0.821225	0.144878	11.1623
GOTERM_MF_DIRECT	GO:0044212~transcription regulatory region DNA binding	4	0.0369106	0.00969437	AR, TNF, PPARG, TP53	54	92	11048	8.89533	0.825138	0.135249	11.2974
GOTERM_MF_DIRECT	GO:0008270~zinc ion binding	10	0.0922765	0.0123067	VDR, AR, ACE, RXRA, SNCA, PPARG, ESR1, DNMT1, SOD1, CALB1	54	793	11048	2.57998	0.891018	0.156762	14.1344
GOTERM_MF_DIRECT	GO:0005125~cytokine activity	4	0.0369106	0.0188897	IL4, IL6, TNF, IFNG	54	118	11048	6.93534	0.967077	0.216378	20.9176
GOTERM_MF_DIRECT	GO:0034618~arginine binding	2	0.0184553	0.0190539	NOS3, NOS2	54	4	11048	102.296	0.968049	0.205125	21.0804
GOTERM_MF_DIRECT	GO:0005159~insulin-like growth factor receptor binding	2	0.0184553	0.0190539	INS, IGF1	54	4	11048	102.296	0.968049	0.205125	21.0804
GOTERM_MF_DIRECT	GO:0046965~retinoid X receptor binding	2	0.0184553	0.0190539	VDR, PPARG	54	4	11048	102.296	0.968049	0.205125	21.0804
GOTERM_MF_DIRECT	GO:0005507~copper ion binding	3	0.0276829	0.0195978	SNCA, TP53, SOD1	54	45	11048	13.6395	0.971069	0.198626	21.6172
GOTERM_MF_DIRECT	GO:0060228~phosphatidylcholine-sterol O-acyltransferase activator activity	2	0.0184553	0.0237615	APOA1, APOE	54	5	11048	81.837	0.986494	0.223699	25.6167
GOTERM_MF_DIRECT	GO:0004784~superoxide dismutase activity	2	0.0184553	0.0237615	SOD1, SOD2	54	5	11048	81.837	0.986494	0.223699	25.6167
GOTERM_MF_DIRECT	GO:0008083~growth factor activity	3	0.0276829	0.0238843	IL4, IL6, IGF1	54	50	11048	12.2756	0.986795	0.213686	25.7318
GOTERM_MF_DIRECT	GO:0003707~steroid hormone receptor activity	3	0.0276829	0.0247838	VDR, RXRA, PPARG	54	51	11048	12.0349	0.988804	0.21056	26.5697
GOTERM_MF_DIRECT	GO:0050660~flavin adenine dinucleotide binding	3	0.0276829	0.0304645	NOS1, NOS3, NOS2	54	57	11048	10.768	0.996065	0.241867	31.6635
GOTERM_MF_DIRECT	GO:0016301~kinase activity	3	0.0276829	0.0376754	PIK3CA, MTOR, PIK3R1	54	64	11048	9.59028	0.998966	0.279164	37.6617
GOTERM_MF_DIRECT	GO:0017127~cholesterol transporter activity	2	0.0184553	0.042371	APOA1, APOE	54	9	11048	45.465	0.999569	0.296905	41.3033
GOTERM_MF_DIRECT	GO:0035240~dopamine binding	2	0.0184553	0.0469687	DRD1, DRD2	54	10	11048	40.9185	0.999818	0.3123	44.6787
GOTERM_MF_DIRECT	GO:0051087~chaperone binding	2	0.0184553	0.0515448	TP53, SOD1	54	11	11048	37.1987	0.999923	0.326118	47.8603
GOTERM_MF_DIRECT	GO:0005234~extracellular-glutamate-gated ion channel activity	2	0.0184553	0.0515448	GRIA2, GRIN2B	54	11	11048	37.1987	0.999923	0.326118	47.8603
GOTERM_MF_DIRECT	GO:0003677~DNA binding	6	0.0553659	0.0742885	AR, PPARG, ESR1, TP53, DNMT1, NFKB1	54	471	11048	2.60628	0.999999	0.424605	61.3233
GOTERM_MF_DIRECT	GO:0001540~beta-amyloid binding	2	0.0184553	0.0785519	APOA1, APOE	54	17	11048	24.0697	1	0.430629	63.4592
GOTERM_MF_DIRECT	GO:0005496~steroid binding	2	0.0184553	0.0873855	AR, ESR1	54	19	11048	21.5361	1	0.454594	67.544
GOTERM_MF_DIRECT	GO:0043027~cysteine-type endopeptidase inhibitor activity involved in apoptotic process	2	0.0184553	0.0917711	AVP, SNCA	54	20	11048	20.4593	1	0.459559	69.412
GOTERM_MF_DIRECT	GO:0004879~RNA polymerase II transcription factor activity, ligand-activated sequence-specific DNA binding	2	0.0184553	0.096136	AR, PPARG	54	21	11048	19.485	1	0.464142	71.1727
