# Supplementary material for: Qingxin Kaiqiao Fang Inhibits Aβ25-35-Induced Apoptosis in Primary Cultured Rat Hippocampal Neuronal Cells via the p38 MAPK Pathway: An Experimental Validation and Network Pharmacology Study
Source: Evid Based Complement Alternat Med. 2020 Aug 3;2020:9058135. doi: 10.1155/2020/9058135 (PMC7424524; doi:10.1155/2020/9058135)
Supplement: Supplementary Materials — The data of active ingredients and targets are listed in Supplementary Tables 1, 2, 3, and 4. The data of PPI Network and Functional Enrichment Analysis can be seen in Supplementary Tables 5, 6, 7, 8, and 9. [file 9058135.f1.zip › 9058135.f1/supplementary 9.xlsm]

## Sheet: KEGG分析
Category	Term	Count	%	PValue	Genes	List Total	Pop Hits	Pop Total	Fold Enrichment	Bonferroni	Benjamini	FDR
KEGG_PATHWAY	hsa04066:HIF-1 signaling pathway	14	21.2121	3e-12	IL6, EDN1, IGF1, NFKB1, AKT1, MAPK1, INS, HMOX1, IFNG, PIK3CA, NOS3, NOS2, MTOR, PIK3R1	66	96	6879	15.1998	5.58e-10	5.58e-10	3.72e-09
KEGG_PATHWAY	hsa04668:TNF signaling pathway	14	21.2121	1.25e-11	IL6, TNF, CCL2, PTGS2, CREB1, EDN1, NFKB1, AKT1, VCAM1, MAPK1, FOS, IL1B, PIK3CA, PIK3R1	66	107	6879	13.6372	2.32e-09	1.16e-09	1.54e-08
KEGG_PATHWAY	hsa05142:Chagas disease (American trypanosomiasis)	13	19.697	1.55e-10	IL6, TNF, CCL2, NFKB1, AKT1, FOS, MAPK1, ACE, IFNG, IL1B, PIK3CA, NOS2, PIK3R1	66	104	6879	13.0284	2.88e-08	9.6e-09	1.92e-07
KEGG_PATHWAY	hsa05215:Prostate cancer	12	18.1818	4.04e-10	AKT1, MAPK1, AR, INS, CREB1, TP53, PIK3CA, IGF1, NFKB1, MTOR, PTEN, PIK3R1	66	88	6879	14.2128	7.51e-08	1.88e-08	5e-07
KEGG_PATHWAY	hsa05030:Cocaine addiction	9	13.6364	1.36e-08	DRD1, GRIN2B, GRIA2, DRD2, CREB1, GRIN1, TH, DLG4, NFKB1	66	49	6879	19.1438	2.52e-06	5.05e-07	1.68e-05
KEGG_PATHWAY	hsa04024:cAMP signaling pathway	14	21.2121	2.77e-08	DRD1, DRD2, CREB1, GRIN1, NFKB1, AKT1, MAPK1, FOS, ADRB2, GRIN2B, GRIA2, PIK3CA, CACNA1C, PIK3R1	66	198	6879	7.36961	5.15e-06	8.58e-07	3.43e-05
KEGG_PATHWAY	hsa04931:Insulin resistance	11	16.6667	5.2e-08	AKT1, IL6, TNF, INS, CREB1, PIK3CA, NFKB1, NOS3, MTOR, PTEN, PIK3R1	66	108	6879	10.6157	9.68e-06	1.38e-06	6.44e-05
KEGG_PATHWAY	hsa04150:mTOR signaling pathway	9	13.6364	5.39e-08	AKT1, MAPK1, TNF, INS, PIK3CA, IGF1, MTOR, PTEN, PIK3R1	66	58	6879	16.1732	1e-05	1.25e-06	6.68e-05
KEGG_PATHWAY	hsa05200:Pathways in cancer	18	27.2727	7.72e-08	AR, IL6, PTGS2, RXRA, PPARG, TP53, IGF1, NFKB1, PTEN, AKT1, MAPK1, FOS, AGTR1, PIK3CA, NOS2, MTOR, FGF2, PIK3R1	66	393	6879	4.77377	1.44e-05	1.6e-06	9.57e-05
KEGG_PATHWAY	hsa05031:Amphetamine addiction	9	13.6364	1.52e-07	FOS, DRD1, GRIN2B, GRIA2, CREB1, GRIN1, TH, CACNA1C, SIRT1	66	66	6879	14.2128	2.83e-05	2.83e-06	0.000189
KEGG_PATHWAY	hsa04152:AMPK signaling pathway	11	16.6667	1.8e-07	AKT1, HMGCR, INS, CREB1, PPARG, PIK3CA, IGF1, MTOR, ADIPOQ, SIRT1, PIK3R1	66	123	6879	9.32114	3.36e-05	3.05e-06	0.000224
KEGG_PATHWAY	hsa04930:Type II diabetes mellitus	8	12.1212	2.62e-07	MAPK1, TNF, INS, PIK3CA, MTOR, CACNA1C, ADIPOQ, PIK3R1	66	48	6879	17.3712	4.88e-05	4.07e-06	0.000325
KEGG_PATHWAY	hsa04917:Prolactin signaling pathway	9	13.6364	2.72e-07	AKT1, MAPK1, FOS, INS, TH, ESR1, PIK3CA, NFKB1, PIK3R1	66	71	6879	13.2119	5.06e-05	3.89e-06	0.000337
KEGG_PATHWAY	hsa05140:Leishmaniasis	9	13.6364	2.72e-07	IL4, MAPK1, FOS, TNF, PTGS2, IFNG, IL1B, NFKB1, NOS2	66	71	6879	13.2119	5.06e-05	3.89e-06	0.000337
KEGG_PATHWAY	hsa04380:Osteoclast differentiation	11	16.6667	3.27e-07	AKT1, MAPK1, FOS, TNF, CREB1, PPARG, IFNG, PIK3CA, IL1B, NFKB1, PIK3R1	66	131	6879	8.75191	6.08e-05	4.35e-06	0.000405
KEGG_PATHWAY	hsa05014:Amyotrophic lateral sclerosis (ALS)	8	12.1212	3.51e-07	TNF, NOS1, GRIN2B, GRIA2, GRIN1, TP53, CAT, SOD1	66	50	6879	16.6764	6.52e-05	4.35e-06	0.000434
KEGG_PATHWAY	hsa04068:FoxO signaling pathway	11	16.6667	4.05e-07	AKT1, MAPK1, IL6, INS, PIK3CA, IGF1, CAT, PTEN, SIRT1, PIK3R1, SOD2	66	134	6879	8.55597	7.52e-05	4.7e-06	0.000501
KEGG_PATHWAY	hsa04151:PI3K-Akt signaling pathway	16	24.2424	4.94e-07	IL4, IL6, CREB1, RXRA, TP53, IGF1, NFKB1, PTEN, AKT1, MAPK1, INS, PIK3CA, NOS3, MTOR, FGF2, PIK3R1	66	345	6879	4.83373	9.19e-05	5.41e-06	0.000612
KEGG_PATHWAY	hsa04725:Cholinergic synapse	10	15.1515	8.04e-07	AKT1, MAPK1, FOS, ACHE, CREB1, CHRNA4, PIK3CA, CACNA1C, PIK3R1, CHAT	66	111	6879	9.38984	0.00015	8.31e-06	0.000996
KEGG_PATHWAY	hsa05161:Hepatitis B	11	16.6667	8.43e-07	AKT1, MAPK1, FOS, IL6, TNF, CREB1, TP53, PIK3CA, NFKB1, PTEN, PIK3R1	66	145	6879	7.9069	0.000157	8.26e-06	0.0010445
KEGG_PATHWAY	hsa05222:Small cell lung cancer	9	13.6364	1.11e-06	AKT1, PTGS2, RXRA, TP53, PIK3CA, NFKB1, NOS2, PTEN, PIK3R1	66	85	6879	11.0358	0.000206	1.03e-05	0.00137271
KEGG_PATHWAY	hsa05214:Glioma	8	12.1212	2.19e-06	AKT1, MAPK1, TP53, PIK3CA, IGF1, MTOR, PTEN, PIK3R1	66	65	6879	12.828	0.000407	1.94e-05	0.00270814
KEGG_PATHWAY	hsa04728:Dopaminergic synapse	10	15.1515	2.68e-06	AKT1, FOS, DRD1, GRIN2B, GRIA2, DRD2, CREB1, TH, COMT, CACNA1C	66	128	6879	8.14276	0.000498	2.26e-05	0.00331385
KEGG_PATHWAY	hsa04660:T cell receptor signaling pathway	9	13.6364	3.83e-06	IL4, AKT1, MAPK1, FOS, TNF, IFNG, PIK3CA, NFKB1, PIK3R1	66	100	6879	9.38045	0.000713	3.1e-05	0.00474877
KEGG_PATHWAY	hsa05218:Melanoma	8	12.1212	4e-06	AKT1, MAPK1, TP53, PIK3CA, IGF1, PTEN, FGF2, PIK3R1	66	71	6879	11.7439	0.000743	3.1e-05	0.00494805
KEGG_PATHWAY	hsa04620:Toll-like receptor signaling pathway	9	13.6364	5.94e-06	AKT1, MAPK1, FOS, IL6, TNF, PIK3CA, IL1B, NFKB1, PIK3R1	66	106	6879	8.84949	0.00110487	4.42e-05	0.00736066
KEGG_PATHWAY	hsa04932:Non-alcoholic fatty liver disease (NAFLD)	10	15.1515	1.04e-05	AKT1, IL6, TNF, INS, RXRA, PIK3CA, IL1B, NFKB1, ADIPOQ, PIK3R1	66	151	6879	6.90247	0.00194005	7.47e-05	0.0129296
KEGG_PATHWAY	hsa04919:Thyroid hormone signaling pathway	9	13.6364	1.09e-05	AKT1, MAPK1, NOTCH1, RXRA, TP53, ESR1, PIK3CA, MTOR, PIK3R1	66	115	6879	8.15692	0.00202599	7.51e-05	0.0135029
KEGG_PATHWAY	hsa05143:African trypanosomiasis	6	9.09091	1.25e-05	VCAM1, IL6, TNF, APOA1, IFNG, IL1B	66	33	6879	18.9504	0.00231669	8.28e-05	0.0154425
KEGG_PATHWAY	hsa04071:Sphingolipid signaling pathway	9	13.6364	1.49e-05	AKT1, MAPK1, TNF, TP53, PIK3CA, NFKB1, NOS3, PTEN, PIK3R1	66	120	6879	7.81705	0.00277218	9.57e-05	0.0184827
KEGG_PATHWAY	hsa04015:Rap1 signaling pathway	11	16.6667	2.34e-05	AKT1, MAPK1, GRIN2B, DRD2, INS, CNR1, GRIN1, PIK3CA, IGF1, FGF2, PIK3R1	66	210	6879	5.45952	0.00434447	0.000145	0.0289867
KEGG_PATHWAY	hsa05010:Alzheimer's disease	10	15.1515	2.46e-05	MAPK1, TNF, NOS1, GRIN2B, APOE, MAPT, GRIN1, SNCA, IL1B, CACNA1C	66	168	6879	6.204	0.0045744	0.000148	0.0305241
KEGG_PATHWAY	hsa05230:Central carbon metabolism in cancer	7	10.6061	2.75e-05	AKT1, MAPK1, TP53, PIK3CA, MTOR, PTEN, PIK3R1	66	64	6879	11.3999	0.00510002	0.00016	0.0340399
KEGG_PATHWAY	hsa04924:Renin secretion	7	10.6061	2.75e-05	AGTR1, ACE, ADRB2, REN, AGT, CREB1, CACNA1C	66	64	6879	11.3999	0.00510002	0.00016	0.0340399
KEGG_PATHWAY	hsa04713:Circadian entrainment	8	12.1212	2.78e-05	MAPK1, FOS, NOS1, GRIN2B, GRIA2, CREB1, GRIN1, CACNA1C	66	95	6879	8.77703	0.00515488	0.000157	0.0344069
KEGG_PATHWAY	hsa05162:Measles	9	13.6364	3.16e-05	IL4, AKT1, IL6, IFNG, TP53, PIK3CA, IL1B, NFKB1, PIK3R1	66	133	6879	7.05297	0.00586006	0.000173	0.0391266
KEGG_PATHWAY	hsa05164:Influenza A	10	15.1515	3.26e-05	AKT1, MAPK1, IL6, TNF, CCL2, IFNG, PIK3CA, IL1B, NFKB1, PIK3R1	66	174	6879	5.99007	0.00604168	0.000173	0.0403427
KEGG_PATHWAY	hsa04915:Estrogen signaling pathway	8	12.1212	3.63e-05	AKT1, MAPK1, FOS, CREB1, ESR1, PIK3CA, NOS3, PIK3R1	66	99	6879	8.42241	0.00673658	0.000188	0.0449975
KEGG_PATHWAY	hsa05152:Tuberculosis	10	15.1515	3.73e-05	AKT1, MAPK1, VDR, IL6, TNF, CREB1, IFNG, IL1B, NFKB1, NOS2	66	177	6879	5.88855	0.00691334	0.000187	0.0461821
KEGG_PATHWAY	hsa05146:Amoebiasis	8	12.1212	5.65e-05	IL6, TNF, IFNG, PIK3CA, IL1B, NFKB1, NOS2, PIK3R1	66	106	6879	7.86621	0.0104506	0.000276	0.0699279
KEGG_PATHWAY	hsa05133:Pertussis	7	10.6061	6.81e-05	MAPK1, FOS, IL6, TNF, IL1B, NFKB1, NOS2	66	75	6879	9.72788	0.0125836	0.000325	0.0842844
KEGG_PATHWAY	hsa05144:Malaria	6	9.09091	8.92e-05	VCAM1, IL6, TNF, CCL2, IFNG, IL1B	66	49	6879	12.7625	0.0164509	0.000415	0.110389
KEGG_PATHWAY	hsa05205:Proteoglycans in cancer	10	15.1515	9.67e-05	AKT1, MAPK1, TNF, TP53, ESR1, PIK3CA, IGF1, MTOR, FGF2, PIK3R1	66	200	6879	5.21136	0.0178286	0.000439	0.119712
KEGG_PATHWAY	hsa05213:Endometrial cancer	6	9.09091	0.000119	AKT1, MAPK1, TP53, PIK3CA, PTEN, PIK3R1	66	52	6879	12.0262	0.0218778	0.000527	0.147183
KEGG_PATHWAY	hsa05132:Salmonella infection	7	10.6061	0.00012	MAPK1, FOS, IL6, IFNG, IL1B, NFKB1, NOS2	66	83	6879	8.79025	0.0221313	0.00052	0.148907
KEGG_PATHWAY	hsa04923:Regulation of lipolysis in adipocytes	6	9.09091	0.00017	AKT1, ADRB2, PTGS2, INS, PIK3CA, PIK3R1	66	56	6879	11.1672	0.0310877	0.000717	0.210064
KEGG_PATHWAY	hsa04621:NOD-like receptor signaling pathway	6	9.09091	0.00017	MAPK1, IL6, TNF, CCL2, IL1B, NFKB1	66	56	6879	11.1672	0.0310877	0.000717	0.210064
KEGG_PATHWAY	hsa05223:Non-small cell lung cancer	6	9.09091	0.00017	AKT1, MAPK1, RXRA, TP53, PIK3CA, PIK3R1	66	56	6879	11.1672	0.0310877	0.000717	0.210064
KEGG_PATHWAY	hsa05221:Acute myeloid leukemia	6	9.09091	0.00017	AKT1, MAPK1, PIK3CA, NFKB1, MTOR, PIK3R1	66	56	6879	11.1672	0.0310877	0.000717	0.210064
KEGG_PATHWAY	hsa05160:Hepatitis C	8	12.1212	0.000236	AKT1, MAPK1, TNF, RXRA, TP53, PIK3CA, NFKB1, PIK3R1	66	133	6879	6.26931	0.0429547	0.000975	0.291914
KEGG_PATHWAY	hsa04014:Ras signaling pathway	10	15.1515	0.000245	AKT1, MAPK1, GRIN2B, INS, GRIN1, PIK3CA, IGF1, NFKB1, FGF2, PIK3R1	66	226	6879	4.61183	0.0444873	0.000989	0.302554
KEGG_PATHWAY	hsa04370:VEGF signaling pathway	6	9.09091	0.000255	AKT1, MAPK1, PTGS2, PIK3CA, NOS3, PIK3R1	66	61	6879	10.2519	0.0463264	0.00100872	0.315342
KEGG_PATHWAY	hsa05020:Prion diseases	5	7.57576	0.000272	MAPK1, NOTCH1, IL6, IL1B, SOD1	66	34	6879	15.3275	0.0493693	0.00105423	0.336552
KEGG_PATHWAY	hsa04210:Apoptosis	6	9.09091	0.000275	AKT1, TNF, TP53, PIK3CA, NFKB1, PIK3R1	66	62	6879	10.0865	0.0499322	0.0010448	0.340483
KEGG_PATHWAY	hsa05210:Colorectal cancer	6	9.09091	0.000275	AKT1, MAPK1, FOS, TP53, PIK3CA, PIK3R1	66	62	6879	10.0865	0.0499322	0.0010448	0.340483
KEGG_PATHWAY	hsa05321:Inflammatory bowel disease (IBD)	6	9.09091	0.00032	IL4, IL6, TNF, IFNG, IL1B, NFKB1	66	64	6879	9.77131	0.0577494	0.00118897	0.395294
KEGG_PATHWAY	hsa05212:Pancreatic cancer	6	9.09091	0.000344	AKT1, MAPK1, TP53, PIK3CA, NFKB1, PIK3R1	66	65	6879	9.62098	0.0619723	0.00125364	0.42508
KEGG_PATHWAY	hsa04664:Fc epsilon RI signaling pathway	6	9.09091	0.000425	IL4, AKT1, MAPK1, TNF, PIK3CA, PIK3R1	66	68	6879	9.19652	0.0759629	0.00151814	0.524665
KEGG_PATHWAY	hsa04662:B cell receptor signaling pathway	6	9.09091	0.000455	AKT1, MAPK1, FOS, PIK3CA, NFKB1, PIK3R1	66	69	6879	9.06324	0.0810841	0.00159421	0.56147
KEGG_PATHWAY	hsa04960:Aldosterone-regulated sodium reabsorption	5	7.57576	0.000466	MAPK1, INS, PIK3CA, IGF1, PIK3R1	66	39	6879	13.3625	0.0830295	0.0016039	0.5755
KEGG_PATHWAY	hsa04920:Adipocytokine signaling pathway	6	9.09091	0.000486	AKT1, TNF, RXRA, NFKB1, MTOR, ADIPOQ	66	70	6879	8.93377	0.0864421	0.00164244	0.600182
KEGG_PATHWAY	hsa05220:Chronic myeloid leukemia	6	9.09091	0.000554	AKT1, MAPK1, TP53, PIK3CA, NFKB1, PIK3R1	66	72	6879	8.68561	0.0978857	0.00183785	0.683578
KEGG_PATHWAY	hsa04010:MAPK signaling pathway	10	15.1515	0.000562	AKT1, MAPK1, FOS, TNF, MAPT, TP53, IL1B, NFKB1, CACNA1C, FGF2	66	253	6879	4.11966	0.0993321	0.00183373	0.694188
KEGG_PATHWAY	hsa05166:HTLV-I infection	10	15.1515	0.000579	VCAM1, AKT1, FOS, IL6, TNF, CREB1, TP53, PIK3CA, NFKB1, PIK3R1	66	254	6879	4.10344	0.102066	0.00185446	0.714288
KEGG_PATHWAY	hsa04022:cGMP-PKG signaling pathway	8	12.1212	0.000672	AKT1, MAPK1, AGTR1, ADRB2, INS, CREB1, NOS3, CACNA1C	66	158	6879	5.27733	0.117524	0.00211681	0.829025
KEGG_PATHWAY	hsa04080:Neuroactive ligand-receptor interaction	10	15.1515	0.00107673	AGTR1, DRD1, ADRB2, GRIN2B, GRIA2, DRD2, CNR1, GRIN1, F2, CHRNA4	66	277	6879	3.76272	0.181581	0.0033341	1.32538
KEGG_PATHWAY	hsa04614:Renin-angiotensin system	4	6.06061	0.001246	AGTR1, ACE, REN, AGT	66	23	6879	18.1265	0.206976	0.00379445	1.53227
KEGG_PATHWAY	hsa04914:Progesterone-mediated oocyte maturation	6	9.09091	0.00131162	AKT1, MAPK1, INS, PIK3CA, IGF1, PIK3R1	66	87	6879	7.18809	0.216608	0.0039297	1.61236
KEGG_PATHWAY	hsa05323:Rheumatoid arthritis	6	9.09091	0.0013806	FOS, IL6, TNF, CCL2, IFNG, IL1B	66	88	6879	7.1064	0.226608	0.00407058	1.69649
KEGG_PATHWAY	hsa04020:Calcium signaling pathway	8	12.1212	0.00140001	AGTR1, DRD1, ADRB2, NOS1, GRIN1, NOS3, NOS2, CACNA1C	66	179	6879	4.6582	0.229399	0.00406335	1.72015
KEGG_PATHWAY	hsa05168:Herpes simplex infection	8	12.1212	0.00159074	FOS, IL6, TNF, CCL2, IFNG, TP53, IL1B, NFKB1	66	183	6879	4.55638	0.256297	0.00454524	1.95238
KEGG_PATHWAY	hsa05016:Huntington's disease	8	12.1212	0.0020942	GRIN2B, CREB1, GRIN1, PPARG, DLG4, TP53, SOD1, SOD2	66	192	6879	4.3428	0.322896	0.00589061	2.56295
KEGG_PATHWAY	hsa05216:Thyroid cancer	4	6.06061	0.00246903	MAPK1, RXRA, PPARG, TP53	66	29	6879	14.3762	0.368595	0.00683931	3.01526
KEGG_PATHWAY	hsa05231:Choline metabolism in cancer	6	9.09091	0.00254092	AKT1, MAPK1, FOS, PIK3CA, MTOR, PIK3R1	66	101	6879	6.19172	0.377003	0.00693486	3.10179
KEGG_PATHWAY	hsa04720:Long-term potentiation	5	7.57576	0.00337421	MAPK1, GRIN2B, GRIA2, GRIN1, CACNA1C	66	66	6879	7.89601	0.466697	0.00906971	4.0996
KEGG_PATHWAY	hsa05332:Graft-versus-host disease	4	6.06061	0.00358888	IL6, TNF, IFNG, IL1B	66	33	6879	12.6336	0.487642	0.00950782	4.35511
KEGG_PATHWAY	hsa05145:Toxoplasmosis	6	9.09091	0.00367909	AKT1, MAPK1, TNF, IFNG, NFKB1, NOS2	66	110	6879	5.68512	0.496198	0.00960947	4.46229
KEGG_PATHWAY	hsa04724:Glutamatergic synapse	6	9.09091	0.00428735	MAPK1, GRIN2B, GRIA2, GRIN1, DLG4, CACNA1C	66	114	6879	5.48565	0.550294	0.0110381	5.18216
KEGG_PATHWAY	hsa05206:MicroRNAs in cancer	9	13.6364	0.005203	NOTCH1, PTGS2, HMOX1, TP53, DNMT1, NFKB1, MTOR, PTEN, SIRT1	66	286	6879	3.27988	0.621025	0.0132036	6.25641
KEGG_PATHWAY	hsa04722:Neurotrophin signaling pathway	6	9.09091	0.0053301	AKT1, MAPK1, TP53, PIK3CA, NFKB1, PIK3R1	66	120	6879	5.21136	0.629925	0.0133433	6.40464
KEGG_PATHWAY	hsa05410:Hypertrophic cardiomyopathy (HCM)	5	7.57576	0.00613802	ACE, IL6, TNF, IGF1, CACNA1C	66	78	6879	6.68124	0.681837	0.0151532	7.34183
KEGG_PATHWAY	hsa05033:Nicotine addiction	4	6.06061	0.00620088	GRIN2B, GRIA2, GRIN1, CHRNA4	66	40	6879	10.4227	0.685558	0.0151078	7.41439
KEGG_PATHWAY	hsa05034:Alcoholism	7	10.6061	0.00626693	MAPK1, DRD1, GRIN2B, DRD2, CREB1, GRIN1, TH	66	177	6879	4.12198	0.689421	0.0150712	7.49056
KEGG_PATHWAY	hsa04940:Type I diabetes mellitus	4	6.06061	0.00710924	TNF, INS, IFNG, IL1B	66	42	6879	9.92641	0.734739	0.0168694	8.45703
KEGG_PATHWAY	hsa04012:ErbB signaling pathway	5	7.57576	0.00899249	AKT1, MAPK1, PIK3CA, MTOR, PIK3R1	66	87	6879	5.99007	0.813657	0.0210434	10.5844
KEGG_PATHWAY	hsa04064:NF-kappa B signaling pathway	5	7.57576	0.00899249	VCAM1, TNF, PTGS2, IL1B, NFKB1	66	87	6879	5.99007	0.813657	0.0210434	10.5844
KEGG_PATHWAY	hsa04261:Adrenergic signaling in cardiomyocytes	6	9.09091	0.00952319	AKT1, MAPK1, AGTR1, ADRB2, CREB1, CACNA1C	66	138	6879	4.53162	0.831329	0.0220019	11.1756
KEGG_PATHWAY	hsa04910:Insulin signaling pathway	6	9.09091	0.00952319	AKT1, MAPK1, INS, PIK3CA, MTOR, PIK3R1	66	138	6879	4.53162	0.831329	0.0220019	11.1756
KEGG_PATHWAY	hsa04550:Signaling pathways regulating pluripotency of stem cells	6	9.09091	0.0100982	AKT1, MAPK1, PIK3CA, IGF1, FGF2, PIK3R1	66	140	6879	4.46688	0.848597	0.0230368	11.8121
KEGG_PATHWAY	hsa04630:Jak-STAT signaling pathway	6	9.09091	0.0116395	IL4, AKT1, IL6, IFNG, PIK3CA, PIK3R1	66	145	6879	4.31285	0.886692	0.0262071	13.4978
KEGG_PATHWAY	hsa05134:Legionellosis	4	6.06061	0.0141777	IL6, TNF, IL1B, NFKB1	66	54	6879	7.72054	0.929766	0.0314925	16.2091
KEGG_PATHWAY	hsa04723:Retrograde endocannabinoid signaling	5	7.57576	0.0149566	MAPK1, GRIA2, PTGS2, CNR1, CACNA1C	66	101	6879	5.15977	0.939369	0.0328178	17.0254
KEGG_PATHWAY	hsa00220:Arginine biosynthesis	3	4.54545	0.0149707	NOS1, NOS3, NOS2	66	20	6879	15.6341	0.93953	0.0324683	17.0401
KEGG_PATHWAY	hsa04730:Long-term depression	4	6.06061	0.0187943	MAPK1, NOS1, GRIA2, IGF1	66	60	6879	6.94848	0.970666	0.0402044	20.9414
KEGG_PATHWAY	hsa05202:Transcriptional misregulation in cancer	6	9.09091	0.0203329	IL6, RXRA, PPARG, TP53, IGF1, NFKB1	66	167	6879	3.74469	0.978092	0.042968	22.4632
KEGG_PATHWAY	hsa05211:Renal cell carcinoma	4	6.06061	0.024151	AKT1, MAPK1, PIK3CA, PIK3R1	66	66	6879	6.3168	0.989403	0.0503606	26.1238
KEGG_PATHWAY	hsa03320:PPAR signaling pathway	4	6.06061	0.0251161	APOA1, RXRA, PPARG, ADIPOQ	66	67	6879	6.22252	0.991185	0.0517719	27.0235
KEGG_PATHWAY	hsa05169:Epstein-Barr virus infection	5	7.57576	0.027799	AKT1, TP53, PIK3CA, NFKB1, PIK3R1	66	122	6879	4.27161	0.99472	0.0566001	29.4723
KEGG_PATHWAY	hsa04650:Natural killer cell mediated cytotoxicity	5	7.57576	0.027799	MAPK1, TNF, IFNG, PIK3CA, PIK3R1	66	122	6879	4.27161	0.99472	0.0566001	29.4723
KEGG_PATHWAY	hsa04062:Chemokine signaling pathway	6	9.09091	0.0306144	AKT1, MAPK1, CCL2, PIK3CA, NFKB1, PIK3R1	66	186	6879	3.36217	0.996921	0.061575	31.9605
KEGG_PATHWAY	hsa04611:Platelet activation	5	7.57576	0.0340099	AKT1, MAPK1, PIK3CA, NOS3, PIK3R1	66	130	6879	4.00874	0.998397	0.0675648	34.854
KEGG_PATHWAY	hsa04146:Peroxisome	4	6.06061	0.0433411	CAT, NOS2, SOD1, SOD2	66	83	6879	5.023	0.999736	0.0848038	42.2332
KEGG_PATHWAY	hsa05203:Viral carcinogenesis	6	9.09091	0.0437086	MAPK1, CREB1, TP53, PIK3CA, NFKB1, PIK3R1	66	205	6879	3.05055	0.999755	0.0846368	42.5074
KEGG_PATHWAY	hsa04510:Focal adhesion	6	9.09091	0.0444786	AKT1, MAPK1, PIK3CA, IGF1, PTEN, PIK3R1	66	206	6879	3.03575	0.999789	0.0852281	43.0781
KEGG_PATHWAY	hsa04666:Fc gamma R-mediated phagocytosis	4	6.06061	0.0446515	AKT1, MAPK1, PIK3CA, PIK3R1	66	84	6879	4.9632	0.999796	0.0846998	43.2055
KEGG_PATHWAY	hsa05330:Allograft rejection	3	4.54545	0.0473731	IL4, TNF, IFNG	66	37	6879	8.45086	0.99988	0.0888624	45.1772
KEGG_PATHWAY	hsa04810:Regulation of actin cytoskeleton	6	9.09091	0.0476406	MAPK1, INS, F2, PIK3CA, FGF2, PIK3R1	66	210	6879	2.97792	0.999886	0.0884826	45.3675
KEGG_PATHWAY	hsa04640:Hematopoietic cell lineage	4	6.06061	0.0487006	IL4, IL6, TNF, IL1B	66	87	6879	4.79206	0.999907	0.0895362	46.1159
KEGG_PATHWAY	hsa04921:Oxytocin signaling pathway	5	7.57576	0.0528324	MAPK1, FOS, PTGS2, NOS3, CACNA1C	66	150	6879	3.47424	0.999959	0.0960302	48.9438
KEGG_PATHWAY	hsa04973:Carbohydrate digestion and absorption	3	4.54545	0.0594423	AKT1, PIK3CA, PIK3R1	66	42	6879	7.44481	0.999989	0.106721	53.1854
KEGG_PATHWAY	hsa04750:Inflammatory mediator regulation of TRP channels	4	6.06061	0.0650201	PIK3CA, IGF1, IL1B, PIK3R1	66	98	6879	4.25417	0.999996	0.115379	56.5101
KEGG_PATHWAY	hsa04961:Endocrine and other factor-regulated calcium reabsorption	3	4.54545	0.0671384	VDR, ESR1, CALB1	66	45	6879	6.94848	0.999998	0.117946	57.7147
KEGG_PATHWAY	hsa04913:Ovarian steroidogenesis	3	4.54545	0.0778803	PTGS2, INS, IGF1	66	49	6879	6.38126	1	0.134985	63.3652
KEGG_PATHWAY	hsa04060:Cytokine-cytokine receptor interaction	6	9.09091	0.0787604	IL4, IL6, TNF, CCL2, IFNG, IL1B	66	243	6879	2.57351	1	0.135254	63.7959
KEGG_PATHWAY	hsa00330:Arginine and proline metabolism	3	4.54545	0.0806459	NOS1, NOS3, NOS2	66	50	6879	6.25364	1	0.137175	64.703
KEGG_PATHWAY	hsa04726:Serotonergic synapse	4	6.06061	0.0871175	MAPK1, PTGS2, SLC6A4, CACNA1C	66	111	6879	3.75594	1	0.14653	67.6599
KEGG_PATHWAY	hsa04114:Oocyte meiosis	4	6.06061	0.0871175	MAPK1, AR, INS, IGF1	66	111	6879	3.75594	1	0.14653	67.6599
