# Supplementary material for: Qingxin Kaiqiao Fang Inhibits Aβ25-35-Induced Apoptosis in Primary Cultured Rat Hippocampal Neuronal Cells via the p38 MAPK Pathway: An Experimental Validation and Network Pharmacology Study
Source: Evid Based Complement Alternat Med. 2020 Aug 3;2020:9058135. doi: 10.1155/2020/9058135 (PMC7424524; doi:10.1155/2020/9058135)
Supplement: Supplementary Materials — The data of active ingredients and targets are listed in Supplementary Tables 1, 2, 3, and 4. The data of PPI Network and Functional Enrichment Analysis can be seen in Supplementary Tables 5, 6, 7, 8, and 9. [file 9058135.f1.zip › 9058135.f1/supplementray 4.xlsx]

## Sheet: Pharmgkb
Gene Symbol	UniprotID
ABCB1	P08183
ACE	P12821
ACHE	P22303
AHR	P35869
APOE	P02649
BCHE	P06276
CHAT	P28329
CHRNA7	P36544
CYP2D6	P10635
CYP3A4	P08684
CYP3A5	P20815
CYP3A7	P24462
HTR2A	P28223
IGHV1-67	#N/A
MTHFR	P42898
NR1I2	O75469
POR	P16435
PRKCE	Q02156
SLC5A7	Q9GZV3
TP53INP1	Q96A56

## Sheet: KEGG
Gene Symbol	UniprotID
APP	P05067
APOE	P02649
PSEN1	P49768
PSEN2	P49810

## Sheet: GAD
Gene Symbol	UniprotID
HHEX	Q03014
HFE	Q30201
GSTO2	Q9H4Y5
GSTO1	P78417
GSTA4	O15217
GRIN2B	Q13224
GC	P02774
GAPDHS	O14556
FYN	P06241
FGF1	P05230
FASLG	P48023
FAS	P25445
ESR2	Q92731
ESR1	P03372
DVL1	O14640
DLST	P36957
DLD	P09622
CYP46A1	Q9Y6A2
CYP46	#N/A
CYP1A1	P04798
CYP19A1	P11511
CXCL12	P48061
CTSD	P07339
CTSG	P08311
CTNNA3	Q9UI47
CST3	P01034
KCNIP3	Q9Y2W7
CRP	P02741
CHRNB2	P17787
CHRNA4	P43681
CHRNA3	P32297
CHRM1	P11229
CHAT	P28329
CH25H	O95992
CETP	P11597
CDC2	#N/A
CD14	P08571
CCR5	P51681
CCL5	P13501
CCL4	P13236
CCL2	P13500
CBS	P35520
CAT	P04040
C3	P01024
C1r	P00736
BLMH	Q13867
BICC1	Q9H694
BF	#N/A
BCHE	P06276
BACE2	Q9Y5Z0
BACE1	P56817
CCR2	P41597
ARSA	P15289
APP	P05067
APOM	O95445
APOF	Q13790
APOE	P02649
APOD	P05090
APOC2	P02655
APOC1	P02654
APOB	P04114
APOA4	P06727
APOA1	P02647
APBB1	O00213
APBB2	Q92870
APBB3	O95704
AHSG	P02765
AGT	P01019
ADRA2A	P08913
ACTA1	P68133
ACHE	P22303
ACE	P12821
ABCG5	Q9H222
ABCB1	P08183
ABCA12	Q86UK0
ABCA1	O95477
A2M	P01023
TNF	P01375
TIMP1	P01033
TFAM	Q00059
TF	P02787
TCN1	P20061
TCN2	P20062
STIM1	Q13586
SOD1	P00441
SOAT1	P35610
SNCA	P37840
SLC6A4	P31645
SLC18A3	Q16572
SLC11A2	P49281
SLC11A1	P49279
SERPINA3	P01011
SERPINA1	P01009
SCARB1	Q8WTV0
REN	P00797
PTPRC	P08575
PSMB8	P28062
PSEN2	P49810
PSEN1	P49768
HTRA1	Q92743
PRNP	F7VJQ1
PRND	Q9UKY0
PPP1R3A	Q16821
POU2F1	P14859
PON3	Q15166
PON2	Q15165
PON1	P27169
PNMT	P11086
PIN1	Q13526
PIK3R1	P27986
OPRS1	#N/A
OLR1	P78380
NTRK1	P04629
NRG1	Q02297
NQO1	P15559
NOTCH4	Q99466
NOS2A	#N/A
NOS1	P29475
NAT2	P11245
NAT1	P18440
MPO	P05164
MMP9	P14780
MMP3	P08254
MMP1	P03956
MME	P08473
MAPK8IP1	Q9UQF2
MAOB	P27338
MAOA	P21397
M6PR	P20645
LTA	P01374
LRRK2	Q5S007
LRPAP1	P30533
LRP8	Q14114
LRP1	Q07954
LPL	P06858
LPA	P08519
LIPA	P38571
LDLR	P01130
KNS2	#N/A
KIF11	P52732
INS	P01308
IL8	#N/A
IL4	P05112
IL1RN	P18510
IL1R2	P27930
IL1R1	P14778
IL1B	P01584
IL1A	P01583
IL10	P22301
IFNG	P01579
IDE	P14735
ICAM1	P05362
HTR6	P50406
HTR2C	P28335
HTR2A	P28223
HSPG2	P98160
HSPA2	P54652
HSPA1B	P0DMV9
HSPA1A	P0DMV8
HSD11B1	P28845
HMOX1	P09601
TP53	P04637
TPH1	P17752
UBQLN1	Q9UMX0
VDR	P11473
VEGFA	P15692
VLDLR	P98155
WT1	P19544
AMY2A	P04746
APOC3	P02656
BDNF	P23560
CHRNA7	P36544
COMT	P21964
CP	P00450
CYP2D6	P10635
GAPDH	P04406
IGF2	P01344
IL6	P05231
MAPT	P10636
MIF	P14174
MS	#N/A
MTHFR	P42898
MTR	Q99707
NOS3	P29474
OPRL1	P41146
PLAU	P00749
PPARA	Q07869
PSMB9	P28065
PTPRA	P18433
TFCP2	Q12800
NCSTN	Q92542
STH	Q8IWL8
DAPK1	P53355
HLA-A	P30450
PPARG	P37231
MT-CO1	P00395
MT-ND1	P03886
MT-TG	#N/A
SREBF1	P36956
GSK3B	P49841
CXCL1	P09341
CAST	P20810
CYP17A1	P05093
FOS	P01100
HLA-DRB1	Q5Y7A7
NTF3	P20783
TBP	P20226
ABCA2	Q9BZC7
ABCG1	P45844
ACAD8	Q9UKU7
ALB	P02768
ALOX5	P09917
ANK3	Q12955
APBB1IP	Q7Z5R6
APH1B	Q8WW43
APOA5	Q6Q788
AR	P10275
CAMK2G	Q13555
CSF1	P09603
DKK1	O94907
DNAJC12	Q9UKB3
DNMBP	Q6XZF7
ERCC2	P18074
ERCC4	Q92889
F13A1	P00488
FDPS	P14324
FHL5	Q5TD97
GAB2	Q9UQC2
HMGCR	P04035
HMGCS2	P54868
IGF1R	P08069
IL18	Q14116
IREB2	P48200
KLK1	P06870
LDLB	#N/A
LRP6	O75581
NP	#N/A
NPC2	P61916
OGG1	O15527
PCK1	P35558
PLAT	P00750
PLG	P00747
PPARD	Q03181
PSENEN	Q9NZ42
RASSF4	Q9H2L5
SAR1A	Q9NR31
SEC24C	P53992
SERPINE1	P05121
SERPINF2	P08697
SGPL1	O95470
SIRT1	Q96EB6
SORL1	Q92673
SOS2	Q07890
TAP2	Q03519
UCHL1	P09936
USF2	Q15853
VPS26A	O75436
ADAM12	O43184
PTGS2	P35354
ZWINT	O95229
L1CAM	P32004
PARP1	P09874
PLCE1	Q9P212
PTEN	P60484
43711	#N/A
SNCG	O76070
SOD2	P04179
SUPV3L1	Q8IYB8
USF1	P22415
UBE2D1	P51668
PZP	P20742
PYGB	P11216
ALDH18A1	P54886
PVRL2	#N/A
PTPRE	P23469
PTPN6	P29350
PTPN1	P18031
PTPLA	#N/A
PTMS	P20962
PTH	P01270
PTGS1	P23219
PTGIS	Q16647
PTGIR	P43119
PTGFR	P43088
PTGES	O14684
PTGER4	P35408
PTGER3	P43115
PTGER2	P43116
PTGER1	P34995
PTBP1	P26599
PSD	A5PKW4
PSAP	P07602
PRKG1	Q13976
PRKCQ	Q04759
OLIG2	Q13516
BAG3	O95817
PRKAG3	Q9UGI9
PRKACB	P22694
PRKAB1	Q9Y478
PRKAB2	O43741
PRKAA1	Q13131
PRF1	P14222
PRG1	#N/A
PRDX3	P30048
PRDM2	Q13029
PPP2R2B	Q00005
PPP1R3C	Q9UQK1
ACAT1	P24752
PPP1R10	Q96QC0
PPIL2	Q13356
PPIF	P30405
B4GALT1	P15291
PPARGC1A	Q9UBK2
POLL	Q9UGP5
PNLIPRP2	P54317
PNLIP	P16233
PNLIPRP1	P54315
ACADSB	P45954
PLA2G7	Q13093
PLA2G4A	P47712
PLA2G2D	Q9UNK4
PKD2L1	Q9P0L9
PITX3	O75364
PIK3CA	P42336
PHYH	O14832
PHEX	P78562
PHF1	O43189
PFKP	Q01813
PFKFB3	Q16875
PEA15	Q15121
PDGFRB	P09619
PDGFRA	P16234
PDE6C	P51160
PDCD4	Q53EL6
PCSK2	P16519
PCSK1	P29120
PCDH11X	Q9BZA7
PCBD1	P61457
PAX2	Q02962
PAPSS2	O95340
REG3A	Q06141
PANK1	Q8TE04
P4HA1	P13674
OTC	P00480
ACACB	O00763
ATP5C1	#N/A
NTRK2	Q16620
NT5C2	P49902
NRP1	O14786
A2MP1	#N/A
NRF1	Q16656
NRAP	Q86VF7
NR1H4	Q96RI1
NR1H2	P55055
NPY2R	P49146
NPPB	P16860
NPC1	O15118
NODAL	Q96S42
NKX2-3	Q8TAU0
ATE1	O95260
NGFR	P08138
NFRKB	Q6P4R8
ABLIM1	O14639
NFKB2	Q00653
NFKB1	P19838
NFE2L2	Q16236
NEURL	#N/A
SERPINC1	P01008
NEDD9	Q14511
ABL2	P42684
NDST2	P52849
NCOA4	Q13772
MYO3A	Q8NEV4
ABL1	P00519
MYO10	Q9HD67
MYH13	Q9UKX3
MYC	P01106
MXI1	P50539
ABCG2	Q9UNQ0
MSR1	P21757
MRC1	P22897
MMP2	P08253
MMP16	P51512
MMP19	Q99542
MLYCD	O95822
MKI67	P46013
MINPP1	Q9UNW1
MICB	Q29980
MICA	Q29983
CIITA	P33076
MGMT	P16455
MGC1	#N/A
ARL3	P36405
MBL2	P11226
MAT1A	Q00266
MAP3K8	P41279
SMAD3	P84022
LTC4S	Q16873
LTB4R	Q15722
LRP5	O75197
LRP2	P98164
LRAT	O95237
LMNA	P02545
LIPF	P07098
LIPC	P11150
LHCGR	P22888
LHB	P01229
LGI1	O95970
RRP1	P56182
TAF8	Q7Z7C8
TMEM217	Q8N7C4
APOO	Q9BUR5
BMS1	Q14692
PI4KB	Q9UBF8
RP5-1022P6.6	#N/A
CALHM1	Q8IU99
ATXN8	Q156A1
TRNY	#N/A
TRNP	#N/A
TRNW	#N/A
TRNM	#N/A
TRNN	#N/A
TRNF	#N/A
TRNH	#N/A
TRNA	#N/A
TRNC	#N/A
TCTN3	Q6NUS6
TET1	Q8NFU7
METTL10	#N/A
MTPAP	Q9NVV4
PBLD	P30039
RTKN2	Q8IZC4
LEPR	P48357
JAKMIP3	Q5VZ66
FAM178A	#N/A
FLJ44653	#N/A
HNRNPH3	P31942
ITPRIP	Q8IWB1
CALHM2	Q9HA72
CALHM3	Q86XJ0
CC2D2B	Q6DHV5
CISD1	Q9NZ45
BEND7	Q8N7W2
EIF3A	Q14152
MMS19	Q96T76
ZMIZ1	Q9ULJ6
ZNF438	Q7Z4V0
ZCCHC24	Q8N2G6
TMBIM6	P55061
RRP12	Q5JTH9
MYOF	Q9NZM1
LRIT1	Q9P2V4
HNRNPF	P52597
GOLM1	Q8NBJ4
FAM13C	Q8NE31
CLRN3	Q8NCR9
CDC123	O75794
CCNY	Q8ND76
CALY	Q9NYX4
BTBD16	Q32M84
AFAP1L2	Q8N4X5
PIP4K2B	P78356
NGF	P01138
SIGMAR1	Q99720
PTH1R	Q03431
SGMS1	Q86VZ5
KIF20B	Q96Q89
CSGALNACT2	Q8N6G5
GLRX3	O76003
C10ORF2	#N/A
IL33	O95760
ZEB1	P37275
TRNV	#N/A
TRNS2	#N/A
TRNS1	#N/A
TRNR	#N/A
TRNQ	#N/A
TRNL1	#N/A
TRNK	#N/A
TRNG	#N/A
PIP4K2A	P48426
ND6	#N/A
ND4	#N/A
ND3	#N/A
ND1	#N/A
ATP8	#N/A
ATP6	#N/A
ND5	#N/A
ND4L	#N/A
ND2	#N/A
COG2	Q14746
CYTB	#N/A
COX3	#N/A
COX2	#N/A
COX1	#N/A
HNF1A	P20823
NCAPD2	Q15021
WAPAL	#N/A
CLPTM1L	Q96KA5
LHPP	Q9H008
LDB1	Q86U70
OLAH	Q9NV23
RP11-529I10.4	#N/A
LCT	P09848
NPFFR1	Q9GZQ6
LCN1	P31025
TM9SF3	Q9HD45
ZRSR2	Q15696
SMC3	Q9UQE7
LCAT	P04180
CFP	P27918
ARF1	P84077
SEC31B	Q9NQW1
GALNAC4S-6ST	#N/A
KRT8	P05787
KLF5	Q13887
ACF	#N/A
PI4K2A	Q9BTU6
KIF5B	P33176
KIN	O60870
NOS2	P35228
KDR	P35968
KCNMA1	Q12791
GDF15	Q99988
GALP	Q9UBC7
KCNJ11	Q14654
JAG1	P78504
ITIH2	P19823
ITGB1	P05556
ITGA8	P53708
ITGA2B	P08514
ITGA2	P17301
IRS4	O14654
IRS2	Q9Y4H2
IRS1	P35568
WWC1	Q8IX03
ARMS2	P0C7Q2
ABCD1	P33897
INSIG1	O15503
INA	Q16352
IL6R	P08887
SCAP	Q12770
IL3	P08700
IL2RA	P01589
IL2	P60568
IL18R1	Q13478
IL15RA	Q13261
IL11	P20809
ABCC8	Q09428
APEX1	P27695
AP3M1	Q9Y2T2
IGFBP6	P24592
IGFBP5	P24593
IGFBP4	P22692
IGFBP3	P17936
IGFBP2	P18065
IGFBP1	P08833
IGF2R	P11717
IGF1	P05019
ANXA7	P20073
IFNGR1	P15260
IFIT1	P09914
IFIT2	P09913
IFIT3	O14879
ANXA11	P50995
HTR7	P34969
ABCC2	Q92887
HSPD1	P10809
HPS1	Q92902
HPGD	P15428
HP	P00738
HOXD13	P35453
HNF4A	P41235
HMOX2	P30519
HMGCS1	Q01581
ANKRD2	Q9GZV1
HLA-DRA	P01903
HK1	P19367
CFH	P08603
ANGPT4	Q9Y264
HABP2	Q14520
GSTP1	P09211
GSTM3	P21266
GRPR	P30550
GRN	P28799
GRB2	P62993
GRK5	P34947
ALPL	P05186
ALOX5AP	P20292
GLUD1	P00367
ALOX15	P16050
ALOX12	P18054
GHRHR	Q02643
GHRH	P01286
GHR	P10912
GH1	P01241
GFRA1	P56159
GDI2	P50395
GDF2	Q9UK05
GDF10	P55107
GCM1	Q9NP62
GCK	P35557
GBF1	Q92538
GATA1	P15976
GAD2	Q05329
ALDH2	P05091
FTCD	O95954
FSHR	P23945
FRK	P42685
FRAT1	Q92837
MTOR	P42345
AKT1	P31749
AKR1C4	P17516
AKR1C1	Q04828
FGG	P02679
FGFR3	P22607
FGFR2	P21802
FGFR1	P11362
FGF23	Q9GZV9
FGF2	P09038
FGF13	Q92913
FGB	P02675
FGA	P02671
F7	P08709
F3	P13726
F2	P00734
F10	P00742
AIF1	P55008
AHR	P35869
AGTR2	P50052
ENTPD1	P49961
AGTR1	P30556
ENPP1	P22413
ENO2	P09104
ELN	P15502
EIF4EBP2	Q13542
EIF4EBP1	Q13541
EGR3	Q06889
EGR2	P11161
EFNA3	P52797
AGER	Q15109
EDNRB	P24530
EDNRA	P25101
EDN1	P05305
C10ORF129	#N/A
ECE1	P42892
DYRK1A	Q13627
ARMC3	Q5W041
AVPI1	Q5T686
SERPINA13	#N/A
TTC18	#N/A
DUSP5	Q16690
TAPBPL	Q9BX59
ARHGAP22	Q7Z5H3
RPP38	P78345
DRD4	P21917
DRD3	P35462
DRD2	P14416
DRD1	P21728
PPRC1	Q5VV67
PIK3AP1	Q6ZUJ8
PPARGC1B	Q86YN6
DOM3Z	#N/A
DOCK1	Q14185
DNTT	P04053
C10ORF78	#N/A
HSPA14	Q0VDF9
C12ORF57	Q99622
APH1A	Q96BI3
LZTS2	Q9BRK4
KNDC1	Q76NI1
PHYHIPL	Q96FC7
KIAA1598	#N/A
WDFY4	Q6ZS81
KIAA1462	#N/A
DMBT1	Q9UGM3
KIAA1128	#N/A
ATRNL1	Q5VV63
DLG5	Q8TDM6
CCDC22	O60826
ADRB3	P13945
C10ORF107	#N/A
ADRB2	P07550
FRMPD2	Q68DX3
TMEM26	Q6ZUK4
TYSND1	Q2T9J0
ADRB1	P08588
DGAT1	O75907
CUEDC2	Q9H467
ANKRD22	Q5VYY1
PCGF5	Q86SE9
ADRA1A	P35348
DDX21	Q9NR30
PDZD8	Q8NEN9
CPXM2	Q8N436
HECTD2	Q5U5R9
C10ORF79	#N/A
DAB2	P98082
ZFYVE27	Q5T4F4
CCDC7	Q96M83
MPP7	Q5T2T1
C10ORF72	#N/A
SAMD8	Q96LT4
COMTD1	Q86VU5
CYP2C9	P11712
CYP2C8	P10632
CYP2C18	P33260
OBFC1	#N/A
THNSL1	Q8IYQ7
CYP26A1	O43174
CYP11B2	P19099
ATAD1	Q8NBU5
C10ORF84	#N/A
C10ORF57	#N/A
C10ORF76	#N/A
C10ORF119	#N/A
C10ORF68	#N/A
FAM63A	#N/A
ADK	P55263
C10orf59	#N/A
CWF19L1	Q69YN2
OGDHL	Q9ULD0
ARMC4	Q5T2S8
CUL2	Q13617
PAPD1	#N/A
CUGBP2	#N/A
CUBN	O60494
FRMD4A	Q9P2Q2
KAZALD1	Q96I82
CTSS	P25774
CTSK	P43235
C10ORF92	#N/A
CTBP2	P56545
ADH1A	P07327
GPAM	Q9HCL2
CST8	O60676
NHLRC2	Q8NBF2
C10ORF125	#N/A
VWA2	Q5GFL6
CSPG4	Q6UVK1
CHMP2B	Q9UQN3
HERC4	Q5GLZ8
ADD3	Q9UEY8
CSK	P41240
CSF2	P04141
C10ORF112	#N/A
ASCC1	Q8N9N2
C1ORF66	#N/A
CCAR1	Q8IX12
STAMBPL1	Q96FJ0
C10ORF116	#N/A
ADIPOR2	Q86V24
ADIPOR1	Q96A54
NOC3L	Q8WTT2
ARHGAP19	Q14CB8
ARHGAP21	Q5T5U3
FAM107B	Q9H098
REEP3	Q6NUK4
GPR158	Q5T848
SH3PXD2A	Q5TCZ1
VKORC1	Q9BQB6
ZNF488	Q96MN9
DHTKD1	Q96HY7
KIAA0913	#N/A
SYNPO2L	Q9H987
TCERG1L	Q5VWI1
SLC16A9	Q7RTY1
CREM	Q03060
USP54	Q70EL1
C10ORF33	#N/A
C10ORF35	#N/A
C10ORF26	#N/A
C10ORF27	#N/A
C10ORF28	#N/A
ANUBL1	#N/A
C10ORF25	Q5T742
IDI2	Q9BXS1
FAM26C	#N/A
CREBBP	Q92793
SLC25A28	Q96A46
DYDC1	Q8WWB3
DYDC2	Q96IM9
CREB1	P16220
ZNF485	Q8NCK3
LRRC20	Q8TCA0
AKR1CL2	#N/A
C10ORF11	#N/A
KIAA1279	#N/A
KIAA1797	#N/A
C10ORF10	#N/A
43532	#N/A
CR1	P17927
A2ML1	A8K2U0
ACBD5	Q5T8D3
HKDC1	Q2TB90
TSPAN15	O95858
CPT1B	Q92523
MYPN	Q86TC9
CPT1A	P50416
EXOC6	Q8TAG9
KEAP1	Q14145
ALG10	Q5BKT4
CPN1	P15169
SLC16A12	Q6ZSM3
SLC29A3	Q9BZD2
ARL5B	Q96KC2
CPE	P16870
ADARB2	Q9NS39
COX15	Q7KZN9
COX10	Q12887
KLF6	Q99612
COMP	P49747
COL6A1	P12109
COL6A2	P12110
COL1A1	P02452
COL17A1	Q9UMD9
COL13A1	Q5TAT6
COL11A2	P13942
CPEB3	Q8NE35
CNTFR	P26992
TSPAN9	O75954
ADAM9	Q13443
CNP	P09543
GTPBP4	Q9BZE4
ADAM8	P78325
ITIH5	Q86UX2
C6ORF129	#N/A
DAOA	P59103
MTHFD1L	Q6UB35
PLXDC2	Q6UX71
ZMYND17	#N/A
ANKMY1	Q9P2S6
PHACTR2	O75167
CLU	P10909
SLC39A12	Q504Y0
PHF12	Q96QT6
ZDHHC16	Q969W1
PDLIM1	O00151
CYP26C1	Q6V0L0
DNAJC1	Q96KC8
KIAA1161	#N/A
BRD8	Q9H0E9
EPC1	Q9H2F5
RUFY2	Q8WXA3
CHUK	O15111
CHST3	Q7LGC8
SEPHS1	P49903
DUSP13	Q9UII6
KCNK18	Q7Z418
LRRTM3	Q86VH5
PGBD1	Q96JS3
PGBD3	Q8N328
SOCS1	O15524
CAMK1D	Q8IU85
LEPREL2	#N/A
EBF3	Q9H4W6
MASTL	Q96GX5
ASAH2	Q9NR71
NUDT13	Q86X67
HPS6	Q86YV9
ADAM10	O14672
UBD	O15205
CCDC6	Q16204
RHOBTB1	O94844
COL25A1	Q9BXS0
TFB2M	Q9H5Q4
HPSE2	Q8WWQ2
CEBPD	P49716
HINT2	Q9BX68
CEBPA	P49715
ZNF365	Q70YC4
P2RY12	Q9H244
MCM10	Q7L590
TOMM40	O96008
CDKN2A	Q8N726
UPF2	Q9HAU5
VTI1A	Q96AJ9
VTI1B	Q9UEU0
TNMD	Q9H2S6
CDK5R1	Q15078
CDK5	Q00535
SIT1	Q9Y3P8
SEC61A2	Q9H9S3
RPP30	P78346
DCLRE1A	Q6PJP8
PITRM1	Q5JRX3
MYST4	#N/A
CDH11	P55287
AS3MT	Q9HBK9
PRPF18	Q99633
BTAF1	O14981
GHITM	Q9H3K2
ANKRD30A	Q9BXX3
LOXL4	Q96JB6
OPTN	Q96CV9
HIF1AN	Q9NWT6
CD9	P21926
CSTF2T	Q9H0L4
MSRB2	Q9Y3D2
CARD8	Q9Y2G2
INPP5F	Q9Y2H2
TFB1M	Q8WVM0
ECD	O95905
SEC23IP	Q9Y6Y8
FRS3	O43559
POSTN	Q15063
RBM17	Q96I25
NEBL	O76041
SMNDC1	O75940
CD5L	O43866
GRIN3B	O60391
GRIN3A	Q8TCU5
SORCS3	Q9UPU3
SORCS1	Q8WY21
ACSL5	Q9ULC5
ACTN3	Q08043
SUFU	Q9UMX1
ARHGAP12	Q8IWW6
TRIB3	Q96RU7
TRPC4AP	Q8TEL6
C20ORF61	#N/A
SFXN4	Q6P4A7
SFXN2	Q96NB2
PCNT	O95613
TRUB1	Q8WWH5
PARD3	Q8TEW0
AQP10	Q96PS8
CCR1	P32246
CCNI	Q14094
PARD6A	Q9NPB6
CCND3	P30281
CHRFAM7A	Q494W8
LDB3	O75112
TNKS2	Q9H2K2
NOLC1	Q14978
ACAN	P16112
TRIM8	Q9BZR9
KCNIP2	Q9NS61
PICALM	Q13492
CBARA1	#N/A
CAV1	Q03135
CASR	P41180
CASP7	P55210
SNX5	Q9Y5X3
ADAMTS14	Q8WXS8
CRTAC1	Q9NQ79
CAPN10	Q9HC96
PCDH15	Q96QU1
NET1	Q7Z628
SORBS1	Q9BX66
PCDH21	#N/A
MRPL43	Q8N983
CALML3	P27482
H2AFY2	Q9P0M6
OPN4	Q9UHM6
CALCR	P30988
BLNK	Q8WV28
ELAC2	Q9BQ52
MRPS16	Q9Y3D3
CACNB2	Q08289
C6ORF27	#N/A
BAT1	#N/A
CACNA1A	O00555
GPR123	#N/A
BRWD2	#N/A
CA9	Q16790
CDH23	Q9H251
ADIPOQ	Q15848
FBXO18	#N/A
SPOCK2	Q92563
ATP8B4	Q8TF62
IFIT5	Q13325
C4B	P0C0L5
TRAK2	O60296
ZNF33B	Q06732
ZNF248	Q8NDW4
ZNF25	P17030
ZNF239	Q16600
ACTA2	P62736
YME1L1	Q96TA2
XRCC1	P18887
XPNPEP1	Q9NQW7
WNT8B	Q93098
MLXIPL	Q9NP71
VWF	P04275
VGF	O15240
VCL	P18206
VDAC2	P45880
VCAM1	P19320
VAMP2	P63027
UNC5B	Q8IZJ1
UCP3	P55916
UBE2I	P63279
UBA52P1	#N/A
TXNL1	O43396
TTR	P02766
TTPA	P49638
JMJD1C	Q15652
TRAF6	Q9Y4K3
TRAF5	O00463
TRAF4	Q9BUZ4
TRAF3	Q13114
TRAF2	Q12933
TRAF1	Q13077
TPT1	P13693
TP73	O15350
TNXB	P22105
TNNI3	P19429
TNK1	Q13470
CD40LG	P29965
TNFSF11	O14788
TNFRSF6B	O95407
TNFRSF1B	P20333
TNFRSF1A	P19438
TNFRSF11B	O00300
TNFRSF11A	Q9Y6Q6
TNFAIP3	P21580
TNFAIP2	Q03169
TNFAIP1	Q13829
TLR4	O00206
TLL2	Q9Y6L7
TIMP2	P16035
THRB	P10828
THRA	P10827
THBD	P07204
TGFB1	P01137
TFF2	Q03403
TECTB	Q96PL2
TDRD1	Q9BXT4
MLX	Q9UH92
TCF7L2	Q9NQB0
C10ORF4	#N/A
CEP55	Q53EZ4
TBXAS1	P24557
TBXA2R	P21731
TARDBP	Q13148
TAF1	P21675
TACR2	P21452
TACC2	O95359
SVIL	O95425
BTRC	Q9Y297
STX1A	Q16623
BTN3A2	P78410
STK11	Q15831
STAR	P49675
STAM	Q92783
SSX1	Q16384
SST	P61278
ABI1	Q8IZP0
SRF	P11831
SRD5A2	P31213
SPP1	P10451
SPARC	P09486
SPAG6	O75602
SOX3	P41225
SNAP25	P60880
SLK	Q9H2G2
SLIT1	O75093
SLC6A3	Q01959
SLC6A12	P48065
BRD2	P25440
SLC2A4	P14672
SLC2A1	P11166
SLC27A2	O14975
SLC25A16	P16260
SLC17A1	Q14916
SHB	Q15464
SFTPD	P35247
SFTPA2	Q8IWL1
SFTPA1	Q8IWL2
BMPR1A	P36894
BMP7	P18075
SEMA4D	Q92854
SEMA4G	Q9NTN9
SEMA3A	Q14563
SELP	P16109
SELE	P16581
BMP4	P12644
BMP3	P12645
BMP1	P13497
CX3CL1	P78423
CCL8	P80075
SCD	O00767
SAA1	P0DJI8
SAA2	P0DJI9
S100A6	P06703
RXRG	P48443
RXRB	P28702
RXRA	P19793
RUNX2	Q13950
RSU1	Q15404
RTN3	O95197
BGLAP	P02818
CFB	P00751
CNNM2	Q9H8M5
BCR	P11274
CNNM1	Q9NRU3
RNR1	#N/A
RNASEL	Q05823
RAGE	#N/A
RARA	P10276
RARB	P10826
RARG	P13631
RBP4	P02753
RELN	P78509
RET	P07949
RGR	P47804
RGS10	O43665
intergenic	#N/A
CD33	P20138
DISC1	Q9NRI5
FAM113B	#N/A

## Sheet: OMIM
Gene Symbol	UniprotID
COL25A1	Q9BXS0
APP	P05067
SNCA	P37840
BPTF	Q12830
APOE	P02649
PSEN1	P49768
MAPT	P10636
PSEN2	P49810
PRNP	F7VJQ1
UBQLN1	Q9UMX0
SORL1	Q92673
BACE1	P56817
IDE	P14735
ABCA7	Q8IZY2
NCSTN	Q92542
TREM2	Q9NZC2
A2M	P01023
LRP1	Q07954
PLD3	Q8IV08
SERPINA3	P01011
PLAU	P00749
CST3	P01034
OLR1	P78380
ADAM10	O14672
APBB1	O00213
IL1A	P01583
HSD17B10	Q99714
CASP1	P29466
MME	P08473
PIN1	Q13526
APBB2	Q92870
TFCP2	Q12800
DBN1	Q16643
THOP1	P52888
SORBS1	Q9BX66
NLRP3	Q96P20
TREML2	Q5T2D2
APBA1	Q02410
APBA2	Q99767
MTRNR2	#N/A
GPR3	P46089
CLU	P10909
TNF	P01375
GRN	P28799
MPO	P05164
APBB3	O95704
APLP1	P51693
UBB	P0CG47
GAL	P22466
GAPDH	P04406
NRG1	Q02297
CD40LG	P29965
PICALM	Q13492
CASP3	P42574
HSD11B1	P28845
DYRK1A	Q13627
PPIF	P30405
QPCT	Q16769
APH1B	Q8WW43
BLMH	Q13867
KLK6	Q92876
INS	P01308
MTCO2	#N/A
ABCA2	Q9BZC7
TGFB1	P01137
NOTCH1	P46531
CD40	P25942
BECN1	Q14457
GSK3B	P49841
#VALUE!	#VALUE!
BCYRN1	#N/A
REG1A	P05451
PRKCD	Q05655
MTND1	#N/A
CRAT	P43155
AGER	Q15109
TF	P02787
VEGFA	P15692
C4B	P0C0L5
CYP2D6	P10635
CTSG	P08311
GLO1	Q04760
CD33	P20138
REST	Q13127
MEOX2	P50222
EPHB2	P29323
CCR2	P41597
SIRT1	Q96EB6
LILRB2	Q8N423
PYCARD	Q9ULZ3
GAB2	Q9UQC2
DHCR24	Q15392
UTP11L	#N/A
GSAP	A4D1B5
PTGDS	P41222
BCHE	P06276
HTR2A	P28223
MTCO1	#N/A
CRYAB	P02511
FAS	P25445
MT3	P25713
CDK5R1	Q15078
KMO	O15229
ATXN8OS	P0DMR3
DNM1L	O00429
CYP46A1	Q9Y6A2
HSPA9	P38646
HDAC2	Q92769
CTNNA3	Q9UI47
BACE2	Q9Y5Z0
GBA	P04062
GAPDHS	O14556
ITM2C	Q9NQX7
CALHM1	Q8IU99
OGDH	Q02218
ATXN2	Q99700
HFE	Q30201
#VALUE!	#VALUE!
VSTM2L	Q96N03
SLC10A4	Q96EP9
SOAT1	P35610
HTR2C	P28335
UBE2L1	#N/A
PDE4D	Q08499
TGFBR2	P37173
NTRK1	P04629
AVP	P01185
VLDLR	P98155
C1QA	P02745
C3	P01024
CRH	P06850
CFH	P08603
FGA	P02671
CYP19A1	P11511
HTR1A	P08908
BDNF	P23560
CTSB	P07858
CETP	P11597
CHAT	P28329
CHRNA7	P36544
GLUL	P15104
HMOX1	P09601
HMOX2	P30519
HLA-A	P30450
NOS2A	#N/A
FOS	P01100
RCAN1	P53805
ECE1	P42892
RELN	P78509
MTNR1A	P48039
VSNL1	P62760
CAV1	Q03135
APBA3	O96018
PRND	Q9UKY0
NCKAP1	Q9Y2A7
NGB	Q9NPG2
GSK3A	P49840
PSENEN	Q9NZ42
TRIM11	Q96F44
TRPM7	Q96QT4
SORCS1	Q8WY21
RABGAP1L	B7ZAP0
RUFY2	Q8WXA3
RNF146	Q9NTX7
MIR146A	#N/A
ZFAND2A	Q8N6M9
MIR29A	#N/A
MIR29B1	#N/A
LRRTM3	Q86VH5
ASAH2C	#N/A
PLD1	Q13393
FHL2	Q14192
PAXIP1	Q6ZW49
SQSTM1	Q13501
ESR2	Q92731
TP73	O15350
HCCA2	#N/A
ZFAND2B	Q8WV99
MIR339	#N/A
NOTCH2NLC	P0DPK4
ACHE	P22303
APCS	P02743
APLP2	Q06481
HEPH	Q9BQS7
P4HB	P07237
PRKCE	Q02156
S100B	P04271
PRKAR1B	P31321
SLC6A4	P31645
SST	P61278
MTTQ	#N/A
MTTK	#N/A
NNMT	P40261
BAX	Q07812
ABCA1	O95477
SLC1A2	P43004
UCHL1	P09936
IGF1	P05019
SOD2	P04179
IL1B	P01584

## Sheet: GeneCards
Gene Symbol	UniprotID	Relevance score
APP	P05067	126.19			Relevance score＞5
PSEN1	P49768	125.97
APOE	P02649	95.98
PSEN2	P49810	94.8
MAPT	P10636	77
SORL1	Q92673	51.08
SNCA	P37840	49.51
ADAM10	O14672	47.48
ABCA7	Q8IZY2	47.15
A2M	P01023	43.75
NOS3	P29474	41.14
PRNP	F7VJQ1	38.85
BACE1	P56817	38.48
PLAU	P00749	38.15
GRN	P28799	35.96
MT-ND1	P03886	35.9
SNCB	Q16143	35.8
MT-ND2	P03891	35
HFE	Q30201	34.29
UNC5C	O95185	33.4
GSK3B	P49841	33.33
ACHE	P22303	32.99
AD5	#N/A	31.94
CLU	P10909	31.53
AD6	#N/A	31.45
BCHE	P06276	30.94
LRP1	Q07954	30.4
AD7	#N/A	29.96
SERPINA3	P01011	29.83
AD10	#N/A	29.47
MPO	P05164	29.42
AD11	#N/A	28.75
AD12	#N/A	28.75
AD17	#N/A	28.75
AD8	#N/A	28.75
AD13	#N/A	28.52
AD14	#N/A	28.52
AD15	#N/A	28.52
AD16	#N/A	28.28
MIR146A	#N/A	27.85
CTSD	P07339	27.63
MIR29A	#N/A	27.53
IDE	P14735	27.35
MIR107	#N/A	27.25
CDK5	Q00535	27.21
BACE2	Q9Y5Z0	26.82
MIR29B1	#N/A	26.64
CHAT	P28329	26.52
MIR34A	#N/A	26.39
MIR106B	#N/A	26.21
BDNF	P23560	25.88
HSD17B10	Q99714	25.8
PIN1	Q13526	25.04
TNF	P01375	24.8
MIR328	#N/A	24.7
MIR298	#N/A	24.7
NCSTN	Q92542	24.11
APBB1	O00213	24.01
CDK5R1	Q15078	23.62
COL25A1	Q9BXS0	23.21
TREM2	Q9NZC2	22.72
PLD3	Q8IV08	22.67
PSENEN	Q9NZ42	22.47
CASP3	P42574	22.25
PICALM	Q13492	22.16
CALHM1	Q8IU99	21.76
IL1A	P01583	21.46
IL1B	P01584	21.36
MME	P08473	21.25
GSK3A	P49840	20.74
AGER	Q15109	20.57
UBB	P0CG47	20.34
VLDLR	P98155	20.3
PTGS2	P35354	20.2
MAPK1	P28482	20.18
GAPDH	P04406	20.17
APLP2	Q06481	20.1
DPYSL2	Q16555	19.87
DHCR24	Q15392	19.84
NGF	P01138	19.59
APBA3	O96018	19.5
DBN1	Q16643	19.42
CYP46A1	Q9Y6A2	19.34
TARDBP	Q13148	19.32
UBQLN1	Q9UMX0	19.29
CAPN1	P07384	19.27
CST3	P01034	19.2
BPTF	Q12830	19.14
NTRK1	P04629	19.12
SOD1	P00441	19.09
S100B	P04271	19.09
UCHL1	P09936	19.04
APH1A	Q96BI3	19.01
ABCA1	O95477	18.96
MAOB	P27338	18.9
OLR1	P78380	18.89
NTRK2	Q16620	18.85
CTSB	P07858	18.82
CHRNA7	P36544	18.82
MT3	P25713	18.76
APBB3	O95704	18.71
CLSTN1	O94985	18.69
GRIN2B	Q13224	18.69
ITM2B	Q9Y287	18.61
APOC1	P02654	18.61
ADAM17	P78536	18.61
APBA1	Q02410	18.53
DYRK1A	Q13627	18.5
APBA2	Q99767	18.4
RCAN1	P53805	18.4
HTR2A	P28223	18.39
DNM1L	O00429	18.36
LDLR	P01130	18.34
SQSTM1	Q13501	18.26
SYP	P08247	18.26
VPS26A	O75436	18.24
MARK1	Q9P0L2	18.24
PCDH11X	Q9BZA7	18.19
GFAP	P14136	18.19
CRH	P06850	18.18
GAL	P22466	18.11
MAP2	P11137	18.04
TTR	P02766	18.03
DOCK3	Q8IZD9	18.01
NOS1	P29475	17.99
VCP	P55072	17.91
RELN	P78509	17.91
LPL	P06858	17.88
CAT	P04040	17.84
FAS	P25445	17.81
REST	Q13127	17.79
TOMM40	O96008	17.78
TFCP2	Q12800	17.78
HMOX1	P09601	17.77
GSAP	A4D1B5	17.73
VSNL1	P62760	17.73
NGFR	P08138	17.72
PPARG	P37231	17.69
GRIN1	Q05586	17.54
APLP1	P51693	17.42
EIF2AK2	P19525	17.4
CSF1R	P07333	17.35
COX5A	P20674	17.32
DKK1	O94907	17.28
GRIN2A	Q12879	17.28
CASP8	Q14790	17.26
CD40	P25942	17.26
NRGN	Q92686	17.22
PTGS1	P23219	17.22
CYCS	P99999	17.1
PRKN	O60260	17.07
NEFL	P07196	17.06
CASP2	P42575	17.05
NQO1	P15559	17.04
SPHK2	Q9NRA0	16.97
MTHFR	P42898	16.95
CASP7	P55210	16.93
EXOC3L2	Q2M3D2	16.9
PTPA	Q15257	16.8
NAE1	Q13564	16.78
APBB2	Q92870	16.75
MAPK8	P45983	16.74
FRMD4A	Q9P2Q2	16.72
MAPK3	P27361	16.7
GRIN2C	Q14957	16.67
DNMBP	Q6XZF7	16.67
BLMH	Q13867	16.66
STH	Q8IWL8	16.64
CREB1	P16220	16.57
GDNF	P39905	16.55
MSR1	P21757	16.52
MEOX2	P50222	16.49
MARK4	Q96L34	16.49
GPC1	P35052	16.49
CASP9	P55211	16.46
CAPN2	P17655	16.44
CSNK1D	P48730	16.36
DCHS2	Q6V1P9	16.35
SEMA3A	Q14563	16.32
TNFRSF1A	P19438	16.29
APOD	P05090	16.27
CIB1	Q99828	16.25
SNCG	O76070	16.25
AATF	Q9NY61	16.22
KCNIP3	Q9Y2W7	16.2
GRK2	P25098	16.2
TTBK1	Q5TCY1	16.2
SORCS3	Q9UPU3	16.2
HMGB1	P09429	16.19
SLC1A2	P43004	16.18
SLC30A6	Q6NXT4	16.16
NTF3	P20783	16.06
GAP43	P17677	16.05
OGT	O15294	16.01
LRP8	Q14114	16.01
CTNNA3	Q9UI47	16
TMED10	P49755	16
EIF2AK3	Q9NZJ5	15.98
RTN3	O95197	15.94
APH1B	Q8WW43	15.87
DLST	P36957	15.84
GRIA1	P42261	15.82
DLG4	P78352	15.82
REG1A	P05451	15.82
PITRM1	Q5JRX3	15.72
PADI2	Q9Y2J8	15.69
GPR3	P46089	15.65
BACE1-AS	#N/A	15.6
GLRX	P35754	15.59
SLC18A3	Q16572	15.58
CAST	P20810	15.57
PCSK1N	Q9UHG2	15.53
CACNA1C	Q13936	15.52
ATP5PD	O75947	15.52
ADAM19	Q9H013	15.51
ITPR3	Q14573	15.5
PLCB1	Q9NQ66	15.47
ERN1	O75460	15.35
ANKS1B	Q7Z6G8	15.32
PPP3CA	Q08209	15.31
TM2D1	Q9BX74	15.28
KLK8	O60259	15.28
RTN4	Q9NQC3	15.22
MAP1B	P46821	15.21
ITPR1	Q14643	15.2
SLC39A1	Q9NY26	15.19
RYR3	Q15413	15.11
TNFRSF21	O75509	15.07
STMN2	Q93045	15.03
APAF1	O14727	15
COX4I1	P13073	14.88
FPR2	P25090	14.77
CALML5	Q9NZT1	14.69
ASAH2B	P0C7U1	14.66
MT-CO2	P00403	14.61
MT-CO1	P00395	14.49
CDKN2B-AS1	#N/A	14.43
RPS27A	P62979	14.12
BCYRN1	#N/A	13.78
GATA1	P15976	13.65
MIR26B	#N/A	13.57
MIR15A	#N/A	13.57
MIR181C	#N/A	13.49
MIR128-1	#N/A	13.49
LINC01080	#N/A	13.49
LINC01616	#N/A	13.33
GBA	P04062	12.97
LRP1-AS	#N/A	12.74
LINC01772	#N/A	12.74
MIAT	#N/A	12.59
HAR1A	#N/A	12.59
HAR1B	#N/A	12.59
MIR22	#N/A	12.47
MIR511	#N/A	12.47
SNCAIP	Q9Y6H5	12.37
MIR93	#N/A	12.35
MIR210	#N/A	12.35
SOX2-OT	#N/A	12.35
MIRLET7I	#N/A	12.35
MIR320A	#N/A	12.35
MIR197	#N/A	12.35
SNHG3	#N/A	12.35
MIR363	#N/A	12.35
CETP	P11597	12.25
COMT	P21964	11.33
SLC6A3	Q01959	11
LRRK2	Q5S007	10.53
CYP2D6	P10635	10.43
C9orf72	Q96LT7	10.14
NOTCH3	Q9UM47	10.1
ACE	P12821	10.1
TFAM	Q00059	9.9
CACNA1G	O43497	9.53
AKT1	P31749	9.51
TF	P02787	9.42
HTR6	P50406	9.14
CHMP2B	Q9UQN3	9.09
TH	P07101	9.08
DRD3	P35462	9.05
PARK7	Q99497	9.03
SLC6A4	P31645	8.98
ATXN2	Q99700	8.77
AD9	#N/A	8.74
IL6	P05231	8.57
RILPL1	Q5EBL4	8.47
DCR	#N/A	8.47
SST	P61278	8.19
DRD2	P14416	8.09
CHI3L1	P36222	7.9
PVALB	P20472	7.58
BIN1	O00499	7.49
NPY	P01303	7.43
NR4A2	P43354	7.24
CR1	P17927	7.22
MAOA	P21397	6.96
PSNP2	#N/A	6.92
PSNP3	#N/A	6.92
ERBB4	Q15303	6.81
MT-RNR2	Q8IVG9	6.64
NDUFS4	O43181	6.62
NPC1	O15118	6.6
MOBP	Q13875	6.49
RTN4R	Q9BZR6	6.47
SOD2	P04179	6.46
IL10	P22301	6.45
MIR206	#N/A	6.44
SLC18A2	Q05940	6.4
DAOA	P59103	6.32
TMEM106B	Q9NUM4	6.29
LOC105373119	#N/A	6.2
ESR1	P03372	6.16
CALB1	P05937	6.12
SERPINI1	Q99574	6.08
INS	P01308	6.08
SNAP25	P60880	6.01
HTRA1	Q92743	6
LOC110806262	#N/A	5.94
INSR	P06213	5.92
DRD1	P21728	5.87
TPPP	O94811	5.84
NTS	P30990	5.83
CHRM1	P11229	5.82
HTR1A	P08908	5.82
DNMT1	P26358	5.81
HRH2	P25021	5.79
COLEC12	Q5KU26	5.78
PLA2G6	O60733	5.74
MS4A6A	Q9H2W1	5.74
CACNA1E	Q15878	5.74
DBH	P09172	5.73
CP	P00450	5.73
CHRNA4	P43681	5.72
CHRNB2	P17787	5.69
GAB2	Q9UQC2	5.67
TSPO	P30536	5.66
SLC2A1	P11166	5.65
NRXN1	P58400	5.62
DRD4	P21917	5.6
ITSN1	Q15811	5.59
GATD3A	P0DPI2	5.59
GRIA2	P42262	5.52
PON1	P27169	5.5
CD33	P20138	5.48
CBSL	P0DN79	5.47
NOTCH1	P46531	5.46
GRM5	P41594	5.46
MIR155	#N/A	5.45
FOLH1	Q04609	5.42
CNR1	P21554	5.42
PRKCD	Q05655	5.4
TP53	P04637	5.39
PRL	P01236	5.38
TPH1	P17752	5.37
IGF1R	P08069	5.34
SLC1A3	P43003	5.32
VIP	P01282	5.3
RUNX1	Q01196	5.27
MTRR	Q9UBK8	5.27
DOP1B	Q9Y3R5	5.27
CRHR1	P34998	5.26
GSTO1	P78417	5.25
TBP	P20226	5.24
NRG1	Q02297	5.22
HNRNPA1	P09651	5.22
HCRT	O43612	5.22
COL6A1	P12109	5.22
TYROBP	O43914	5.19
HTR2C	P28335	5.18
PLA2G4A	P47712	5.15
ADORA2A	P29274	5.12
NPC2	P61916	5.11
AVEN	Q9NQS1	5.06
CSTB	P04080	5.03

## Sheet: 最终
Gene Symbol	UniprotID	Database
ABCB1	P08183	PharmGkb
ACE	P12821	PharmGkb
ACHE	P22303	PharmGkb
AHR	P35869	PharmGkb
APOE	P02649	PharmGkb
BCHE	P06276	PharmGkb
CHAT	P28329	PharmGkb
CHRNA7	P36544	PharmGkb
CYP2D6	P10635	PharmGkb
CYP3A4	P08684	PharmGkb
CYP3A5	P20815	PharmGkb
CYP3A7	P24462	PharmGkb
HTR2A	P28223	PharmGkb
MTHFR	P42898	PharmGkb
NR1I2	O75469	PharmGkb
POR	P16435	PharmGkb
PRKCE	Q02156	PharmGkb
SLC5A7	Q9GZV3	PharmGkb
TP53INP1	Q96A56	PharmGkb
APP	P05067	KEGG
APOE	P02649	KEGG
PSEN1	P49768	KEGG
PSEN2	P49810	KEGG
HHEX	Q03014	GAD
HFE	Q30201	GAD
GSTO2	Q9H4Y5	GAD
GSTO1	P78417	GAD
GSTA4	O15217	GAD
GRIN2B	Q13224	GAD
GC	P02774	GAD
GAPDHS	O14556	GAD
FYN	P06241	GAD
FGF1	P05230	GAD
FASLG	P48023	GAD
FAS	P25445	GAD
ESR2	Q92731	GAD
ESR1	P03372	GAD
DVL1	O14640	GAD
DLST	P36957	GAD
DLD	P09622	GAD
CYP46A1	Q9Y6A2	GAD
CYP1A1	P04798	GAD
CYP19A1	P11511	GAD
CXCL12	P48061	GAD
CTSD	P07339	GAD
CTSG	P08311	GAD
CTNNA3	Q9UI47	GAD
CST3	P01034	GAD
KCNIP3	Q9Y2W7	GAD
CRP	P02741	GAD
CHRNB2	P17787	GAD
CHRNA4	P43681	GAD
CHRNA3	P32297	GAD
CHRM1	P11229	GAD
CHAT	P28329	GAD
CH25H	O95992	GAD
CETP	P11597	GAD
CD14	P08571	GAD
CCR5	P51681	GAD
CCL5	P13501	GAD
CCL4	P13236	GAD
CCL2	P13500	GAD
CBS	P35520	GAD
CAT	P04040	GAD
C3	P01024	GAD
C1r	P00736	GAD
BLMH	Q13867	GAD
BICC1	Q9H694	GAD
BCHE	P06276	GAD
BACE2	Q9Y5Z0	GAD
BACE1	P56817	GAD
CCR2	P41597	GAD
ARSA	P15289	GAD
APP	P05067	GAD
APOM	O95445	GAD
APOF	Q13790	GAD
APOE	P02649	GAD
APOD	P05090	GAD
APOC2	P02655	GAD
APOC1	P02654	GAD
APOB	P04114	GAD
APOA4	P06727	GAD
APOA1	P02647	GAD
APBB1	O00213	GAD
APBB2	Q92870	GAD
APBB3	O95704	GAD
AHSG	P02765	GAD
AGT	P01019	GAD
ADRA2A	P08913	GAD
ACTA1	P68133	GAD
ACHE	P22303	GAD
ACE	P12821	GAD
ABCG5	Q9H222	GAD
ABCB1	P08183	GAD
ABCA12	Q86UK0	GAD
ABCA1	O95477	GAD
A2M	P01023	GAD
TNF	P01375	GAD
TIMP1	P01033	GAD
TFAM	Q00059	GAD
TF	P02787	GAD
TCN1	P20061	GAD
TCN2	P20062	GAD
STIM1	Q13586	GAD
SOD1	P00441	GAD
SOAT1	P35610	GAD
SNCA	P37840	GAD
SLC6A4	P31645	GAD
SLC18A3	Q16572	GAD
SLC11A2	P49281	GAD
SLC11A1	P49279	GAD
SERPINA3	P01011	GAD
SERPINA1	P01009	GAD
SCARB1	Q8WTV0	GAD
REN	P00797	GAD
PTPRC	P08575	GAD
PSMB8	P28062	GAD
PSEN2	P49810	GAD
PSEN1	P49768	GAD
HTRA1	Q92743	GAD
PRNP	F7VJQ1	GAD
PRND	Q9UKY0	GAD
PPP1R3A	Q16821	GAD
POU2F1	P14859	GAD
PON3	Q15166	GAD
PON2	Q15165	GAD
PON1	P27169	GAD
PNMT	P11086	GAD
PIN1	Q13526	GAD
PIK3R1	P27986	GAD
OLR1	P78380	GAD
NTRK1	P04629	GAD
NRG1	Q02297	GAD
NQO1	P15559	GAD
NOTCH4	Q99466	GAD
NOS1	P29475	GAD
NAT2	P11245	GAD
NAT1	P18440	GAD
MPO	P05164	GAD
MMP9	P14780	GAD
MMP3	P08254	GAD
MMP1	P03956	GAD
MME	P08473	GAD
MAPK8IP1	Q9UQF2	GAD
MAOB	P27338	GAD
MAOA	P21397	GAD
M6PR	P20645	GAD
LTA	P01374	GAD
LRRK2	Q5S007	GAD
LRPAP1	P30533	GAD
LRP8	Q14114	GAD
LRP1	Q07954	GAD
LPL	P06858	GAD
LPA	P08519	GAD
LIPA	P38571	GAD
LDLR	P01130	GAD
KIF11	P52732	GAD
INS	P01308	GAD
IL4	P05112	GAD
IL1RN	P18510	GAD
IL1R2	P27930	GAD
IL1R1	P14778	GAD
IL1B	P01584	GAD
IL1A	P01583	GAD
IL10	P22301	GAD
IFNG	P01579	GAD
IDE	P14735	GAD
ICAM1	P05362	GAD
HTR6	P50406	GAD
HTR2C	P28335	GAD
HTR2A	P28223	GAD
HSPG2	P98160	GAD
HSPA2	P54652	GAD
HSPA1B	P0DMV9	GAD
HSPA1A	P0DMV8	GAD
HSD11B1	P28845	GAD
HMOX1	P09601	GAD
TP53	P04637	GAD
TPH1	P17752	GAD
UBQLN1	Q9UMX0	GAD
VDR	P11473	GAD
VEGFA	P15692	GAD
VLDLR	P98155	GAD
WT1	P19544	GAD
AMY2A	P04746	GAD
APOC3	P02656	GAD
BDNF	P23560	GAD
CHRNA7	P36544	GAD
COMT	P21964	GAD
CP	P00450	GAD
CYP2D6	P10635	GAD
GAPDH	P04406	GAD
IGF2	P01344	GAD
IL6	P05231	GAD
MAPT	P10636	GAD
MIF	P14174	GAD
MTHFR	P42898	GAD
MTR	Q99707	GAD
NOS3	P29474	GAD
OPRL1	P41146	GAD
PLAU	P00749	GAD
PPARA	Q07869	GAD
PSMB9	P28065	GAD
PTPRA	P18433	GAD
TFCP2	Q12800	GAD
NCSTN	Q92542	GAD
STH	Q8IWL8	GAD
DAPK1	P53355	GAD
HLA-A	P30450	GAD
PPARG	P37231	GAD
MT-CO1	P00395	GAD
MT-ND1	P03886	GAD
SREBF1	P36956	GAD
GSK3B	P49841	GAD
CXCL1	P09341	GAD
CAST	P20810	GAD
CYP17A1	P05093	GAD
FOS	P01100	GAD
HLA-DRB1	Q5Y7A7	GAD
NTF3	P20783	GAD
TBP	P20226	GAD
ABCA2	Q9BZC7	GAD
ABCG1	P45844	GAD
ACAD8	Q9UKU7	GAD
ALB	P02768	GAD
ALOX5	P09917	GAD
ANK3	Q12955	GAD
APBB1IP	Q7Z5R6	GAD
APH1B	Q8WW43	GAD
APOA5	Q6Q788	GAD
AR	P10275	GAD
CAMK2G	Q13555	GAD
CSF1	P09603	GAD
DKK1	O94907	GAD
DNAJC12	Q9UKB3	GAD
DNMBP	Q6XZF7	GAD
ERCC2	P18074	GAD
ERCC4	Q92889	GAD
F13A1	P00488	GAD
FDPS	P14324	GAD
FHL5	Q5TD97	GAD
GAB2	Q9UQC2	GAD
HMGCR	P04035	GAD
HMGCS2	P54868	GAD
IGF1R	P08069	GAD
IL18	Q14116	GAD
IREB2	P48200	GAD
KLK1	P06870	GAD
LRP6	O75581	GAD
NPC2	P61916	GAD
OGG1	O15527	GAD
PCK1	P35558	GAD
PLAT	P00750	GAD
PLG	P00747	GAD
PPARD	Q03181	GAD
PSENEN	Q9NZ42	GAD
RASSF4	Q9H2L5	GAD
SAR1A	Q9NR31	GAD
SEC24C	P53992	GAD
SERPINE1	P05121	GAD
SERPINF2	P08697	GAD
SGPL1	O95470	GAD
SIRT1	Q96EB6	GAD
SORL1	Q92673	GAD
SOS2	Q07890	GAD
TAP2	Q03519	GAD
UCHL1	P09936	GAD
USF2	Q15853	GAD
VPS26A	O75436	GAD
ADAM12	O43184	GAD
PTGS2	P35354	GAD
ZWINT	O95229	GAD
L1CAM	P32004	GAD
PARP1	P09874	GAD
PLCE1	Q9P212	GAD
PTEN	P60484	GAD
SNCG	O76070	GAD
SOD2	P04179	GAD
SUPV3L1	Q8IYB8	GAD
USF1	P22415	GAD
UBE2D1	P51668	GAD
PZP	P20742	GAD
PYGB	P11216	GAD
ALDH18A1	P54886	GAD
PTPRE	P23469	GAD
PTPN6	P29350	GAD
PTPN1	P18031	GAD
PTMS	P20962	GAD
PTH	P01270	GAD
PTGS1	P23219	GAD
PTGIS	Q16647	GAD
PTGIR	P43119	GAD
PTGFR	P43088	GAD
PTGES	O14684	GAD
PTGER4	P35408	GAD
PTGER3	P43115	GAD
PTGER2	P43116	GAD
PTGER1	P34995	GAD
PTBP1	P26599	GAD
PSD	A5PKW4	GAD
PSAP	P07602	GAD
PRKG1	Q13976	GAD
PRKCQ	Q04759	GAD
OLIG2	Q13516	GAD
BAG3	O95817	GAD
PRKAG3	Q9UGI9	GAD
PRKACB	P22694	GAD
PRKAB1	Q9Y478	GAD
PRKAB2	O43741	GAD
PRKAA1	Q13131	GAD
PRF1	P14222	GAD
PRDX3	P30048	GAD
PRDM2	Q13029	GAD
PPP2R2B	Q00005	GAD
PPP1R3C	Q9UQK1	GAD
ACAT1	P24752	GAD
PPP1R10	Q96QC0	GAD
PPIL2	Q13356	GAD
PPIF	P30405	GAD
B4GALT1	P15291	GAD
PPARGC1A	Q9UBK2	GAD
POLL	Q9UGP5	GAD
PNLIPRP2	P54317	GAD
PNLIP	P16233	GAD
PNLIPRP1	P54315	GAD
ACADSB	P45954	GAD
PLA2G7	Q13093	GAD
PLA2G4A	P47712	GAD
PLA2G2D	Q9UNK4	GAD
PKD2L1	Q9P0L9	GAD
PITX3	O75364	GAD
PIK3CA	P42336	GAD
PHYH	O14832	GAD
PHEX	P78562	GAD
PHF1	O43189	GAD
PFKP	Q01813	GAD
PFKFB3	Q16875	GAD
PEA15	Q15121	GAD
PDGFRB	P09619	GAD
PDGFRA	P16234	GAD
PDE6C	P51160	GAD
PDCD4	Q53EL6	GAD
PCSK2	P16519	GAD
PCSK1	P29120	GAD
PCDH11X	Q9BZA7	GAD
PCBD1	P61457	GAD
PAX2	Q02962	GAD
PAPSS2	O95340	GAD
REG3A	Q06141	GAD
PANK1	Q8TE04	GAD
P4HA1	P13674	GAD
OTC	P00480	GAD
ACACB	O00763	GAD
NTRK2	Q16620	GAD
NT5C2	P49902	GAD
NRP1	O14786	GAD
NRF1	Q16656	GAD
NRAP	Q86VF7	GAD
NR1H4	Q96RI1	GAD
NR1H2	P55055	GAD
NPY2R	P49146	GAD
NPPB	P16860	GAD
NPC1	O15118	GAD
NODAL	Q96S42	GAD
NKX2-3	Q8TAU0	GAD
ATE1	O95260	GAD
NGFR	P08138	GAD
NFRKB	Q6P4R8	GAD
ABLIM1	O14639	GAD
NFKB2	Q00653	GAD
NFKB1	P19838	GAD
NFE2L2	Q16236	GAD
SERPINC1	P01008	GAD
NEDD9	Q14511	GAD
ABL2	P42684	GAD
NDST2	P52849	GAD
NCOA4	Q13772	GAD
MYO3A	Q8NEV4	GAD
ABL1	P00519	GAD
MYO10	Q9HD67	GAD
MYH13	Q9UKX3	GAD
MYC	P01106	GAD
MXI1	P50539	GAD
ABCG2	Q9UNQ0	GAD
MSR1	P21757	GAD
MRC1	P22897	GAD
MMP2	P08253	GAD
MMP16	P51512	GAD
MMP19	Q99542	GAD
MLYCD	O95822	GAD
MKI67	P46013	GAD
MINPP1	Q9UNW1	GAD
MICB	Q29980	GAD
MICA	Q29983	GAD
CIITA	P33076	GAD
MGMT	P16455	GAD
ARL3	P36405	GAD
MBL2	P11226	GAD
MAT1A	Q00266	GAD
MAP3K8	P41279	GAD
SMAD3	P84022	GAD
LTC4S	Q16873	GAD
LTB4R	Q15722	GAD
LRP5	O75197	GAD
LRP2	P98164	GAD
LRAT	O95237	GAD
LMNA	P02545	GAD
LIPF	P07098	GAD
LIPC	P11150	GAD
LHCGR	P22888	GAD
LHB	P01229	GAD
LGI1	O95970	GAD
RRP1	P56182	GAD
TAF8	Q7Z7C8	GAD
TMEM217	Q8N7C4	GAD
APOO	Q9BUR5	GAD
BMS1	Q14692	GAD
PI4KB	Q9UBF8	GAD
CALHM1	Q8IU99	GAD
ATXN8	Q156A1	GAD
TCTN3	Q6NUS6	GAD
TET1	Q8NFU7	GAD
MTPAP	Q9NVV4	GAD
PBLD	P30039	GAD
RTKN2	Q8IZC4	GAD
LEPR	P48357	GAD
JAKMIP3	Q5VZ66	GAD
HNRNPH3	P31942	GAD
ITPRIP	Q8IWB1	GAD
CALHM2	Q9HA72	GAD
CALHM3	Q86XJ0	GAD
CC2D2B	Q6DHV5	GAD
CISD1	Q9NZ45	GAD
BEND7	Q8N7W2	GAD
EIF3A	Q14152	GAD
MMS19	Q96T76	GAD
ZMIZ1	Q9ULJ6	GAD
ZNF438	Q7Z4V0	GAD
ZCCHC24	Q8N2G6	GAD
TMBIM6	P55061	GAD
RRP12	Q5JTH9	GAD
MYOF	Q9NZM1	GAD
LRIT1	Q9P2V4	GAD
HNRNPF	P52597	GAD
GOLM1	Q8NBJ4	GAD
FAM13C	Q8NE31	GAD
CLRN3	Q8NCR9	GAD
CDC123	O75794	GAD
CCNY	Q8ND76	GAD
CALY	Q9NYX4	GAD
BTBD16	Q32M84	GAD
AFAP1L2	Q8N4X5	GAD
PIP4K2B	P78356	GAD
NGF	P01138	GAD
SIGMAR1	Q99720	GAD
PTH1R	Q03431	GAD
SGMS1	Q86VZ5	GAD
KIF20B	Q96Q89	GAD
CSGALNACT2	Q8N6G5	GAD
GLRX3	O76003	GAD
IL33	O95760	GAD
ZEB1	P37275	GAD
PIP4K2A	P48426	GAD
COG2	Q14746	GAD
HNF1A	P20823	GAD
NCAPD2	Q15021	GAD
CLPTM1L	Q96KA5	GAD
LHPP	Q9H008	GAD
LDB1	Q86U70	GAD
OLAH	Q9NV23	GAD
LCT	P09848	GAD
NPFFR1	Q9GZQ6	GAD
LCN1	P31025	GAD
TM9SF3	Q9HD45	GAD
ZRSR2	Q15696	GAD
SMC3	Q9UQE7	GAD
LCAT	P04180	GAD
CFP	P27918	GAD
ARF1	P84077	GAD
SEC31B	Q9NQW1	GAD
KRT8	P05787	GAD
KLF5	Q13887	GAD
PI4K2A	Q9BTU6	GAD
KIF5B	P33176	GAD
KIN	O60870	GAD
NOS2	P35228	GAD
KDR	P35968	GAD
KCNMA1	Q12791	GAD
GDF15	Q99988	GAD
GALP	Q9UBC7	GAD
KCNJ11	Q14654	GAD
JAG1	P78504	GAD
ITIH2	P19823	GAD
ITGB1	P05556	GAD
ITGA8	P53708	GAD
ITGA2B	P08514	GAD
ITGA2	P17301	GAD
IRS4	O14654	GAD
IRS2	Q9Y4H2	GAD
IRS1	P35568	GAD
WWC1	Q8IX03	GAD
ARMS2	P0C7Q2	GAD
ABCD1	P33897	GAD
INSIG1	O15503	GAD
INA	Q16352	GAD
IL6R	P08887	GAD
SCAP	Q12770	GAD
IL3	P08700	GAD
IL2RA	P01589	GAD
IL2	P60568	GAD
IL18R1	Q13478	GAD
IL15RA	Q13261	GAD
IL11	P20809	GAD
ABCC8	Q09428	GAD
APEX1	P27695	GAD
AP3M1	Q9Y2T2	GAD
IGFBP6	P24592	GAD
IGFBP5	P24593	GAD
IGFBP4	P22692	GAD
IGFBP3	P17936	GAD
IGFBP2	P18065	GAD
IGFBP1	P08833	GAD
IGF2R	P11717	GAD
IGF1	P05019	GAD
ANXA7	P20073	GAD
IFNGR1	P15260	GAD
IFIT1	P09914	GAD
IFIT2	P09913	GAD
IFIT3	O14879	GAD
ANXA11	P50995	GAD
HTR7	P34969	GAD
ABCC2	Q92887	GAD
HSPD1	P10809	GAD
HPS1	Q92902	GAD
HPGD	P15428	GAD
HP	P00738	GAD
HOXD13	P35453	GAD
HNF4A	P41235	GAD
HMOX2	P30519	GAD
HMGCS1	Q01581	GAD
ANKRD2	Q9GZV1	GAD
HLA-DRA	P01903	GAD
HK1	P19367	GAD
CFH	P08603	GAD
ANGPT4	Q9Y264	GAD
HABP2	Q14520	GAD
GSTP1	P09211	GAD
GSTM3	P21266	GAD
GRPR	P30550	GAD
GRN	P28799	GAD
GRB2	P62993	GAD
GRK5	P34947	GAD
ALPL	P05186	GAD
ALOX5AP	P20292	GAD
GLUD1	P00367	GAD
ALOX15	P16050	GAD
ALOX12	P18054	GAD
GHRHR	Q02643	GAD
GHRH	P01286	GAD
GHR	P10912	GAD
GH1	P01241	GAD
GFRA1	P56159	GAD
GDI2	P50395	GAD
GDF2	Q9UK05	GAD
GDF10	P55107	GAD
GCM1	Q9NP62	GAD
GCK	P35557	GAD
GBF1	Q92538	GAD
GATA1	P15976	GAD
GAD2	Q05329	GAD
ALDH2	P05091	GAD
FTCD	O95954	GAD
FSHR	P23945	GAD
FRK	P42685	GAD
FRAT1	Q92837	GAD
MTOR	P42345	GAD
AKT1	P31749	GAD
AKR1C4	P17516	GAD
AKR1C1	Q04828	GAD
FGG	P02679	GAD
FGFR3	P22607	GAD
FGFR2	P21802	GAD
FGFR1	P11362	GAD
FGF23	Q9GZV9	GAD
FGF2	P09038	GAD
FGF13	Q92913	GAD
FGB	P02675	GAD
FGA	P02671	GAD
F7	P08709	GAD
F3	P13726	GAD
F2	P00734	GAD
F10	P00742	GAD
AIF1	P55008	GAD
AHR	P35869	GAD
AGTR2	P50052	GAD
ENTPD1	P49961	GAD
AGTR1	P30556	GAD
ENPP1	P22413	GAD
ENO2	P09104	GAD
ELN	P15502	GAD
EIF4EBP2	Q13542	GAD
EIF4EBP1	Q13541	GAD
EGR3	Q06889	GAD
EGR2	P11161	GAD
EFNA3	P52797	GAD
AGER	Q15109	GAD
EDNRB	P24530	GAD
EDNRA	P25101	GAD
EDN1	P05305	GAD
ECE1	P42892	GAD
DYRK1A	Q13627	GAD
ARMC3	Q5W041	GAD
AVPI1	Q5T686	GAD
DUSP5	Q16690	GAD
TAPBPL	Q9BX59	GAD
ARHGAP22	Q7Z5H3	GAD
RPP38	P78345	GAD
DRD4	P21917	GAD
DRD3	P35462	GAD
DRD2	P14416	GAD
DRD1	P21728	GAD
PPRC1	Q5VV67	GAD
PIK3AP1	Q6ZUJ8	GAD
PPARGC1B	Q86YN6	GAD
DOCK1	Q14185	GAD
DNTT	P04053	GAD
HSPA14	Q0VDF9	GAD
C12ORF57	Q99622	GAD
APH1A	Q96BI3	GAD
LZTS2	Q9BRK4	GAD
KNDC1	Q76NI1	GAD
PHYHIPL	Q96FC7	GAD
WDFY4	Q6ZS81	GAD
DMBT1	Q9UGM3	GAD
ATRNL1	Q5VV63	GAD
DLG5	Q8TDM6	GAD
CCDC22	O60826	GAD
ADRB3	P13945	GAD
ADRB2	P07550	GAD
FRMPD2	Q68DX3	GAD
TMEM26	Q6ZUK4	GAD
TYSND1	Q2T9J0	GAD
ADRB1	P08588	GAD
DGAT1	O75907	GAD
CUEDC2	Q9H467	GAD
ANKRD22	Q5VYY1	GAD
PCGF5	Q86SE9	GAD
ADRA1A	P35348	GAD
DDX21	Q9NR30	GAD
PDZD8	Q8NEN9	GAD
CPXM2	Q8N436	GAD
HECTD2	Q5U5R9	GAD
DAB2	P98082	GAD
ZFYVE27	Q5T4F4	GAD
CCDC7	Q96M83	GAD
MPP7	Q5T2T1	GAD
SAMD8	Q96LT4	GAD
COMTD1	Q86VU5	GAD
CYP2C9	P11712	GAD
CYP2C8	P10632	GAD
CYP2C18	P33260	GAD
THNSL1	Q8IYQ7	GAD
CYP26A1	O43174	GAD
CYP11B2	P19099	GAD
ATAD1	Q8NBU5	GAD
ADK	P55263	GAD
CWF19L1	Q69YN2	GAD
OGDHL	Q9ULD0	GAD
ARMC4	Q5T2S8	GAD
CUL2	Q13617	GAD
CUBN	O60494	GAD
FRMD4A	Q9P2Q2	GAD
KAZALD1	Q96I82	GAD
CTSS	P25774	GAD
CTSK	P43235	GAD
CTBP2	P56545	GAD
ADH1A	P07327	GAD
GPAM	Q9HCL2	GAD
CST8	O60676	GAD
NHLRC2	Q8NBF2	GAD
VWA2	Q5GFL6	GAD
CSPG4	Q6UVK1	GAD
CHMP2B	Q9UQN3	GAD
HERC4	Q5GLZ8	GAD
ADD3	Q9UEY8	GAD
CSK	P41240	GAD
CSF2	P04141	GAD
ASCC1	Q8N9N2	GAD
CCAR1	Q8IX12	GAD
STAMBPL1	Q96FJ0	GAD
ADIPOR2	Q86V24	GAD
ADIPOR1	Q96A54	GAD
NOC3L	Q8WTT2	GAD
ARHGAP19	Q14CB8	GAD
ARHGAP21	Q5T5U3	GAD
FAM107B	Q9H098	GAD
REEP3	Q6NUK4	GAD
GPR158	Q5T848	GAD
SH3PXD2A	Q5TCZ1	GAD
VKORC1	Q9BQB6	GAD
ZNF488	Q96MN9	GAD
DHTKD1	Q96HY7	GAD
SYNPO2L	Q9H987	GAD
TCERG1L	Q5VWI1	GAD
SLC16A9	Q7RTY1	GAD
CREM	Q03060	GAD
USP54	Q70EL1	GAD
C10ORF25	Q5T742	GAD
IDI2	Q9BXS1	GAD
CREBBP	Q92793	GAD
SLC25A28	Q96A46	GAD
DYDC1	Q8WWB3	GAD
DYDC2	Q96IM9	GAD
CREB1	P16220	GAD
ZNF485	Q8NCK3	GAD
LRRC20	Q8TCA0	GAD
CR1	P17927	GAD
A2ML1	A8K2U0	GAD
ACBD5	Q5T8D3	GAD
HKDC1	Q2TB90	GAD
TSPAN15	O95858	GAD
CPT1B	Q92523	GAD
MYPN	Q86TC9	GAD
CPT1A	P50416	GAD
EXOC6	Q8TAG9	GAD
KEAP1	Q14145	GAD
ALG10	Q5BKT4	GAD
CPN1	P15169	GAD
SLC16A12	Q6ZSM3	GAD
SLC29A3	Q9BZD2	GAD
ARL5B	Q96KC2	GAD
CPE	P16870	GAD
ADARB2	Q9NS39	GAD
COX15	Q7KZN9	GAD
COX10	Q12887	GAD
KLF6	Q99612	GAD
COMP	P49747	GAD
COL6A1	P12109	GAD
COL6A2	P12110	GAD
COL1A1	P02452	GAD
COL17A1	Q9UMD9	GAD
COL13A1	Q5TAT6	GAD
COL11A2	P13942	GAD
CPEB3	Q8NE35	GAD
CNTFR	P26992	GAD
TSPAN9	O75954	GAD
ADAM9	Q13443	GAD
CNP	P09543	GAD
GTPBP4	Q9BZE4	GAD
ADAM8	P78325	GAD
ITIH5	Q86UX2	GAD
DAOA	P59103	GAD
MTHFD1L	Q6UB35	GAD
PLXDC2	Q6UX71	GAD
ANKMY1	Q9P2S6	GAD
PHACTR2	O75167	GAD
CLU	P10909	GAD
SLC39A12	Q504Y0	GAD
PHF12	Q96QT6	GAD
ZDHHC16	Q969W1	GAD
PDLIM1	O00151	GAD
CYP26C1	Q6V0L0	GAD
DNAJC1	Q96KC8	GAD
BRD8	Q9H0E9	GAD
EPC1	Q9H2F5	GAD
RUFY2	Q8WXA3	GAD
CHUK	O15111	GAD
CHST3	Q7LGC8	GAD
SEPHS1	P49903	GAD
DUSP13	Q9UII6	GAD
KCNK18	Q7Z418	GAD
LRRTM3	Q86VH5	GAD
PGBD1	Q96JS3	GAD
PGBD3	Q8N328	GAD
SOCS1	O15524	GAD
CAMK1D	Q8IU85	GAD
EBF3	Q9H4W6	GAD
MASTL	Q96GX5	GAD
ASAH2	Q9NR71	GAD
NUDT13	Q86X67	GAD
HPS6	Q86YV9	GAD
ADAM10	O14672	GAD
UBD	O15205	GAD
CCDC6	Q16204	GAD
RHOBTB1	O94844	GAD
COL25A1	Q9BXS0	GAD
TFB2M	Q9H5Q4	GAD
HPSE2	Q8WWQ2	GAD
CEBPD	P49716	GAD
HINT2	Q9BX68	GAD
CEBPA	P49715	GAD
ZNF365	Q70YC4	GAD
P2RY12	Q9H244	GAD
MCM10	Q7L590	GAD
TOMM40	O96008	GAD
CDKN2A	Q8N726	GAD
UPF2	Q9HAU5	GAD
VTI1A	Q96AJ9	GAD
VTI1B	Q9UEU0	GAD
TNMD	Q9H2S6	GAD
CDK5R1	Q15078	GAD
CDK5	Q00535	GAD
SIT1	Q9Y3P8	GAD
SEC61A2	Q9H9S3	GAD
RPP30	P78346	GAD
DCLRE1A	Q6PJP8	GAD
PITRM1	Q5JRX3	GAD
CDH11	P55287	GAD
AS3MT	Q9HBK9	GAD
PRPF18	Q99633	GAD
BTAF1	O14981	GAD
GHITM	Q9H3K2	GAD
ANKRD30A	Q9BXX3	GAD
LOXL4	Q96JB6	GAD
OPTN	Q96CV9	GAD
HIF1AN	Q9NWT6	GAD
CD9	P21926	GAD
CSTF2T	Q9H0L4	GAD
MSRB2	Q9Y3D2	GAD
CARD8	Q9Y2G2	GAD
INPP5F	Q9Y2H2	GAD
TFB1M	Q8WVM0	GAD
ECD	O95905	GAD
SEC23IP	Q9Y6Y8	GAD
FRS3	O43559	GAD
POSTN	Q15063	GAD
RBM17	Q96I25	GAD
NEBL	O76041	GAD
SMNDC1	O75940	GAD
CD5L	O43866	GAD
GRIN3B	O60391	GAD
GRIN3A	Q8TCU5	GAD
SORCS3	Q9UPU3	GAD
SORCS1	Q8WY21	GAD
ACSL5	Q9ULC5	GAD
ACTN3	Q08043	GAD
SUFU	Q9UMX1	GAD
ARHGAP12	Q8IWW6	GAD
TRIB3	Q96RU7	GAD
TRPC4AP	Q8TEL6	GAD
SFXN4	Q6P4A7	GAD
SFXN2	Q96NB2	GAD
PCNT	O95613	GAD
TRUB1	Q8WWH5	GAD
PARD3	Q8TEW0	GAD
AQP10	Q96PS8	GAD
CCR1	P32246	GAD
CCNI	Q14094	GAD
PARD6A	Q9NPB6	GAD
CCND3	P30281	GAD
CHRFAM7A	Q494W8	GAD
LDB3	O75112	GAD
TNKS2	Q9H2K2	GAD
NOLC1	Q14978	GAD
ACAN	P16112	GAD
TRIM8	Q9BZR9	GAD
KCNIP2	Q9NS61	GAD
PICALM	Q13492	GAD
CAV1	Q03135	GAD
CASR	P41180	GAD
CASP7	P55210	GAD
SNX5	Q9Y5X3	GAD
ADAMTS14	Q8WXS8	GAD
CRTAC1	Q9NQ79	GAD
CAPN10	Q9HC96	GAD
PCDH15	Q96QU1	GAD
NET1	Q7Z628	GAD
SORBS1	Q9BX66	GAD
MRPL43	Q8N983	GAD
CALML3	P27482	GAD
H2AFY2	Q9P0M6	GAD
OPN4	Q9UHM6	GAD
CALCR	P30988	GAD
BLNK	Q8WV28	GAD
ELAC2	Q9BQ52	GAD
MRPS16	Q9Y3D3	GAD
CACNB2	Q08289	GAD
CACNA1A	O00555	GAD
CA9	Q16790	GAD
CDH23	Q9H251	GAD
ADIPOQ	Q15848	GAD
SPOCK2	Q92563	GAD
ATP8B4	Q8TF62	GAD
IFIT5	Q13325	GAD
C4B	P0C0L5	GAD
TRAK2	O60296	GAD
ZNF33B	Q06732	GAD
ZNF248	Q8NDW4	GAD
ZNF25	P17030	GAD
ZNF239	Q16600	GAD
ACTA2	P62736	GAD
YME1L1	Q96TA2	GAD
XRCC1	P18887	GAD
XPNPEP1	Q9NQW7	GAD
WNT8B	Q93098	GAD
MLXIPL	Q9NP71	GAD
VWF	P04275	GAD
VGF	O15240	GAD
VCL	P18206	GAD
VDAC2	P45880	GAD
VCAM1	P19320	GAD
VAMP2	P63027	GAD
UNC5B	Q8IZJ1	GAD
UCP3	P55916	GAD
UBE2I	P63279	GAD
TXNL1	O43396	GAD
TTR	P02766	GAD
TTPA	P49638	GAD
JMJD1C	Q15652	GAD
TRAF6	Q9Y4K3	GAD
TRAF5	O00463	GAD
TRAF4	Q9BUZ4	GAD
TRAF3	Q13114	GAD
TRAF2	Q12933	GAD
TRAF1	Q13077	GAD
TPT1	P13693	GAD
TP73	O15350	GAD
TNXB	P22105	GAD
TNNI3	P19429	GAD
TNK1	Q13470	GAD
CD40LG	P29965	GAD
TNFSF11	O14788	GAD
TNFRSF6B	O95407	GAD
TNFRSF1B	P20333	GAD
TNFRSF1A	P19438	GAD
TNFRSF11B	O00300	GAD
TNFRSF11A	Q9Y6Q6	GAD
TNFAIP3	P21580	GAD
TNFAIP2	Q03169	GAD
TNFAIP1	Q13829	GAD
TLR4	O00206	GAD
TLL2	Q9Y6L7	GAD
TIMP2	P16035	GAD
THRB	P10828	GAD
THRA	P10827	GAD
THBD	P07204	GAD
TGFB1	P01137	GAD
TFF2	Q03403	GAD
TECTB	Q96PL2	GAD
TDRD1	Q9BXT4	GAD
MLX	Q9UH92	GAD
TCF7L2	Q9NQB0	GAD
CEP55	Q53EZ4	GAD
TBXAS1	P24557	GAD
TBXA2R	P21731	GAD
TARDBP	Q13148	GAD
TAF1	P21675	GAD
TACR2	P21452	GAD
TACC2	O95359	GAD
SVIL	O95425	GAD
BTRC	Q9Y297	GAD
STX1A	Q16623	GAD
BTN3A2	P78410	GAD
STK11	Q15831	GAD
STAR	P49675	GAD
STAM	Q92783	GAD
SSX1	Q16384	GAD
SST	P61278	GAD
ABI1	Q8IZP0	GAD
SRF	P11831	GAD
SRD5A2	P31213	GAD
SPP1	P10451	GAD
SPARC	P09486	GAD
SPAG6	O75602	GAD
SOX3	P41225	GAD
SNAP25	P60880	GAD
SLK	Q9H2G2	GAD
SLIT1	O75093	GAD
SLC6A3	Q01959	GAD
SLC6A12	P48065	GAD
BRD2	P25440	GAD
SLC2A4	P14672	GAD
SLC2A1	P11166	GAD
SLC27A2	O14975	GAD
SLC25A16	P16260	GAD
SLC17A1	Q14916	GAD
SHB	Q15464	GAD
SFTPD	P35247	GAD
SFTPA2	Q8IWL1	GAD
SFTPA1	Q8IWL2	GAD
BMPR1A	P36894	GAD
BMP7	P18075	GAD
SEMA4D	Q92854	GAD
SEMA4G	Q9NTN9	GAD
SEMA3A	Q14563	GAD
SELP	P16109	GAD
SELE	P16581	GAD
BMP4	P12644	GAD
BMP3	P12645	GAD
BMP1	P13497	GAD
CX3CL1	P78423	GAD
CCL8	P80075	GAD
SCD	O00767	GAD
SAA1	P0DJI8	GAD
SAA2	P0DJI9	GAD
S100A6	P06703	GAD
RXRG	P48443	GAD
RXRB	P28702	GAD
RXRA	P19793	GAD
RUNX2	Q13950	GAD
RSU1	Q15404	GAD
RTN3	O95197	GAD
BGLAP	P02818	GAD
CFB	P00751	GAD
CNNM2	Q9H8M5	GAD
BCR	P11274	GAD
CNNM1	Q9NRU3	GAD
RNASEL	Q05823	GAD
RARA	P10276	GAD
RARB	P10826	GAD
RARG	P13631	GAD
RBP4	P02753	GAD
RELN	P78509	GAD
RET	P07949	GAD
RGR	P47804	GAD
RGS10	O43665	GAD
CD33	P20138	GAD
DISC1	Q9NRI5	GAD
COL25A1	Q9BXS0	OMIM
APP	P05067	OMIM
SNCA	P37840	OMIM
BPTF	Q12830	OMIM
APOE	P02649	OMIM
PSEN1	P49768	OMIM
MAPT	P10636	OMIM
PSEN2	P49810	OMIM
PRNP	F7VJQ1	OMIM
UBQLN1	Q9UMX0	OMIM
SORL1	Q92673	OMIM
BACE1	P56817	OMIM
IDE	P14735	OMIM
ABCA7	Q8IZY2	OMIM
NCSTN	Q92542	OMIM
TREM2	Q9NZC2	OMIM
A2M	P01023	OMIM
LRP1	Q07954	OMIM
PLD3	Q8IV08	OMIM
SERPINA3	P01011	OMIM
PLAU	P00749	OMIM
CST3	P01034	OMIM
OLR1	P78380	OMIM
ADAM10	O14672	OMIM
APBB1	O00213	OMIM
IL1A	P01583	OMIM
HSD17B10	Q99714	OMIM
CASP1	P29466	OMIM
MME	P08473	OMIM
PIN1	Q13526	OMIM
APBB2	Q92870	OMIM
TFCP2	Q12800	OMIM
DBN1	Q16643	OMIM
THOP1	P52888	OMIM
SORBS1	Q9BX66	OMIM
NLRP3	Q96P20	OMIM
TREML2	Q5T2D2	OMIM
APBA1	Q02410	OMIM
APBA2	Q99767	OMIM
GPR3	P46089	OMIM
CLU	P10909	OMIM
TNF	P01375	OMIM
GRN	P28799	OMIM
MPO	P05164	OMIM
APBB3	O95704	OMIM
APLP1	P51693	OMIM
UBB	P0CG47	OMIM
GAL	P22466	OMIM
GAPDH	P04406	OMIM
NRG1	Q02297	OMIM
CD40LG	P29965	OMIM
PICALM	Q13492	OMIM
CASP3	P42574	OMIM
HSD11B1	P28845	OMIM
DYRK1A	Q13627	OMIM
PPIF	P30405	OMIM
QPCT	Q16769	OMIM
APH1B	Q8WW43	OMIM
BLMH	Q13867	OMIM
KLK6	Q92876	OMIM
INS	P01308	OMIM
ABCA2	Q9BZC7	OMIM
TGFB1	P01137	OMIM
NOTCH1	P46531	OMIM
CD40	P25942	OMIM
BECN1	Q14457	OMIM
GSK3B	P49841	OMIM
#VALUE!	#VALUE!	OMIM
REG1A	P05451	OMIM
PRKCD	Q05655	OMIM
CRAT	P43155	OMIM
AGER	Q15109	OMIM
TF	P02787	OMIM
VEGFA	P15692	OMIM
C4B	P0C0L5	OMIM
CYP2D6	P10635	OMIM
CTSG	P08311	OMIM
GLO1	Q04760	OMIM
CD33	P20138	OMIM
REST	Q13127	OMIM
MEOX2	P50222	OMIM
EPHB2	P29323	OMIM
CCR2	P41597	OMIM
SIRT1	Q96EB6	OMIM
LILRB2	Q8N423	OMIM
PYCARD	Q9ULZ3	OMIM
GAB2	Q9UQC2	OMIM
DHCR24	Q15392	OMIM
GSAP	A4D1B5	OMIM
PTGDS	P41222	OMIM
BCHE	P06276	OMIM
HTR2A	P28223	OMIM
CRYAB	P02511	OMIM
FAS	P25445	OMIM
MT3	P25713	OMIM
CDK5R1	Q15078	OMIM
KMO	O15229	OMIM
ATXN8OS	P0DMR3	OMIM
DNM1L	O00429	OMIM
CYP46A1	Q9Y6A2	OMIM
HSPA9	P38646	OMIM
HDAC2	Q92769	OMIM
CTNNA3	Q9UI47	OMIM
BACE2	Q9Y5Z0	OMIM
GBA	P04062	OMIM
GAPDHS	O14556	OMIM
ITM2C	Q9NQX7	OMIM
CALHM1	Q8IU99	OMIM
OGDH	Q02218	OMIM
ATXN2	Q99700	OMIM
HFE	Q30201	OMIM
VSTM2L	Q96N03	OMIM
SLC10A4	Q96EP9	OMIM
SOAT1	P35610	OMIM
HTR2C	P28335	OMIM
PDE4D	Q08499	OMIM
TGFBR2	P37173	OMIM
NTRK1	P04629	OMIM
AVP	P01185	OMIM
VLDLR	P98155	OMIM
C1QA	P02745	OMIM
C3	P01024	OMIM
CRH	P06850	OMIM
CFH	P08603	OMIM
FGA	P02671	OMIM
CYP19A1	P11511	OMIM
HTR1A	P08908	OMIM
BDNF	P23560	OMIM
CTSB	P07858	OMIM
CETP	P11597	OMIM
CHAT	P28329	OMIM
CHRNA7	P36544	OMIM
GLUL	P15104	OMIM
HMOX1	P09601	OMIM
HMOX2	P30519	OMIM
HLA-A	P30450	OMIM
FOS	P01100	OMIM
RCAN1	P53805	OMIM
ECE1	P42892	OMIM
RELN	P78509	OMIM
MTNR1A	P48039	OMIM
VSNL1	P62760	OMIM
CAV1	Q03135	OMIM
APBA3	O96018	OMIM
PRND	Q9UKY0	OMIM
NCKAP1	Q9Y2A7	OMIM
NGB	Q9NPG2	OMIM
GSK3A	P49840	OMIM
PSENEN	Q9NZ42	OMIM
TRIM11	Q96F44	OMIM
TRPM7	Q96QT4	OMIM
SORCS1	Q8WY21	OMIM
RABGAP1L	B7ZAP0	OMIM
RUFY2	Q8WXA3	OMIM
RNF146	Q9NTX7	OMIM
ZFAND2A	Q8N6M9	OMIM
LRRTM3	Q86VH5	OMIM
PLD1	Q13393	OMIM
FHL2	Q14192	OMIM
PAXIP1	Q6ZW49	OMIM
SQSTM1	Q13501	OMIM
ESR2	Q92731	OMIM
TP73	O15350	OMIM
ZFAND2B	Q8WV99	OMIM
NOTCH2NLC	P0DPK4	OMIM
ACHE	P22303	OMIM
APCS	P02743	OMIM
APLP2	Q06481	OMIM
HEPH	Q9BQS7	OMIM
P4HB	P07237	OMIM
PRKCE	Q02156	OMIM
S100B	P04271	OMIM
PRKAR1B	P31321	OMIM
SLC6A4	P31645	OMIM
SST	P61278	OMIM
NNMT	P40261	OMIM
BAX	Q07812	OMIM
ABCA1	O95477	OMIM
SLC1A2	P43004	OMIM
UCHL1	P09936	OMIM
IGF1	P05019	OMIM
SOD2	P04179	OMIM
IL1B	P01584	OMIM
APP	P05067	GeneCards
PSEN1	P49768	GeneCards
APOE	P02649	GeneCards
PSEN2	P49810	GeneCards
MAPT	P10636	GeneCards
SORL1	Q92673	GeneCards
SNCA	P37840	GeneCards
ADAM10	O14672	GeneCards
ABCA7	Q8IZY2	GeneCards
A2M	P01023	GeneCards
NOS3	P29474	GeneCards
PRNP	F7VJQ1	GeneCards
BACE1	P56817	GeneCards
PLAU	P00749	GeneCards
GRN	P28799	GeneCards
MT-ND1	P03886	GeneCards
SNCB	Q16143	GeneCards
MT-ND2	P03891	GeneCards
HFE	Q30201	GeneCards
UNC5C	O95185	GeneCards
GSK3B	P49841	GeneCards
ACHE	P22303	GeneCards
CLU	P10909	GeneCards
BCHE	P06276	GeneCards
LRP1	Q07954	GeneCards
SERPINA3	P01011	GeneCards
MPO	P05164	GeneCards
CTSD	P07339	GeneCards
IDE	P14735	GeneCards
CDK5	Q00535	GeneCards
BACE2	Q9Y5Z0	GeneCards
CHAT	P28329	GeneCards
BDNF	P23560	GeneCards
HSD17B10	Q99714	GeneCards
PIN1	Q13526	GeneCards
TNF	P01375	GeneCards
NCSTN	Q92542	GeneCards
APBB1	O00213	GeneCards
CDK5R1	Q15078	GeneCards
COL25A1	Q9BXS0	GeneCards
TREM2	Q9NZC2	GeneCards
PLD3	Q8IV08	GeneCards
PSENEN	Q9NZ42	GeneCards
CASP3	P42574	GeneCards
PICALM	Q13492	GeneCards
CALHM1	Q8IU99	GeneCards
IL1A	P01583	GeneCards
IL1B	P01584	GeneCards
MME	P08473	GeneCards
GSK3A	P49840	GeneCards
AGER	Q15109	GeneCards
UBB	P0CG47	GeneCards
VLDLR	P98155	GeneCards
PTGS2	P35354	GeneCards
MAPK1	P28482	GeneCards
GAPDH	P04406	GeneCards
APLP2	Q06481	GeneCards
DPYSL2	Q16555	GeneCards
DHCR24	Q15392	GeneCards
NGF	P01138	GeneCards
APBA3	O96018	GeneCards
DBN1	Q16643	GeneCards
CYP46A1	Q9Y6A2	GeneCards
TARDBP	Q13148	GeneCards
UBQLN1	Q9UMX0	GeneCards
CAPN1	P07384	GeneCards
CST3	P01034	GeneCards
BPTF	Q12830	GeneCards
NTRK1	P04629	GeneCards
SOD1	P00441	GeneCards
S100B	P04271	GeneCards
UCHL1	P09936	GeneCards
APH1A	Q96BI3	GeneCards
ABCA1	O95477	GeneCards
MAOB	P27338	GeneCards
OLR1	P78380	GeneCards
NTRK2	Q16620	GeneCards
CTSB	P07858	GeneCards
CHRNA7	P36544	GeneCards
MT3	P25713	GeneCards
APBB3	O95704	GeneCards
CLSTN1	O94985	GeneCards
GRIN2B	Q13224	GeneCards
ITM2B	Q9Y287	GeneCards
APOC1	P02654	GeneCards
ADAM17	P78536	GeneCards
APBA1	Q02410	GeneCards
DYRK1A	Q13627	GeneCards
APBA2	Q99767	GeneCards
RCAN1	P53805	GeneCards
HTR2A	P28223	GeneCards
DNM1L	O00429	GeneCards
LDLR	P01130	GeneCards
SQSTM1	Q13501	GeneCards
SYP	P08247	GeneCards
VPS26A	O75436	GeneCards
MARK1	Q9P0L2	GeneCards
PCDH11X	Q9BZA7	GeneCards
GFAP	P14136	GeneCards
CRH	P06850	GeneCards
GAL	P22466	GeneCards
MAP2	P11137	GeneCards
TTR	P02766	GeneCards
DOCK3	Q8IZD9	GeneCards
NOS1	P29475	GeneCards
VCP	P55072	GeneCards
RELN	P78509	GeneCards
LPL	P06858	GeneCards
CAT	P04040	GeneCards
FAS	P25445	GeneCards
REST	Q13127	GeneCards
TOMM40	O96008	GeneCards
TFCP2	Q12800	GeneCards
HMOX1	P09601	GeneCards
GSAP	A4D1B5	GeneCards
VSNL1	P62760	GeneCards
NGFR	P08138	GeneCards
PPARG	P37231	GeneCards
GRIN1	Q05586	GeneCards
APLP1	P51693	GeneCards
EIF2AK2	P19525	GeneCards
CSF1R	P07333	GeneCards
COX5A	P20674	GeneCards
DKK1	O94907	GeneCards
GRIN2A	Q12879	GeneCards
CASP8	Q14790	GeneCards
CD40	P25942	GeneCards
NRGN	Q92686	GeneCards
PTGS1	P23219	GeneCards
CYCS	P99999	GeneCards
PRKN	O60260	GeneCards
NEFL	P07196	GeneCards
CASP2	P42575	GeneCards
NQO1	P15559	GeneCards
SPHK2	Q9NRA0	GeneCards
MTHFR	P42898	GeneCards
CASP7	P55210	GeneCards
EXOC3L2	Q2M3D2	GeneCards
PTPA	Q15257	GeneCards
NAE1	Q13564	GeneCards
APBB2	Q92870	GeneCards
MAPK8	P45983	GeneCards
FRMD4A	Q9P2Q2	GeneCards
MAPK3	P27361	GeneCards
GRIN2C	Q14957	GeneCards
DNMBP	Q6XZF7	GeneCards
BLMH	Q13867	GeneCards
STH	Q8IWL8	GeneCards
CREB1	P16220	GeneCards
GDNF	P39905	GeneCards
MSR1	P21757	GeneCards
MEOX2	P50222	GeneCards
MARK4	Q96L34	GeneCards
GPC1	P35052	GeneCards
CASP9	P55211	GeneCards
CAPN2	P17655	GeneCards
CSNK1D	P48730	GeneCards
DCHS2	Q6V1P9	GeneCards
SEMA3A	Q14563	GeneCards
TNFRSF1A	P19438	GeneCards
APOD	P05090	GeneCards
CIB1	Q99828	GeneCards
SNCG	O76070	GeneCards
AATF	Q9NY61	GeneCards
KCNIP3	Q9Y2W7	GeneCards
GRK2	P25098	GeneCards
TTBK1	Q5TCY1	GeneCards
SORCS3	Q9UPU3	GeneCards
HMGB1	P09429	GeneCards
SLC1A2	P43004	GeneCards
SLC30A6	Q6NXT4	GeneCards
NTF3	P20783	GeneCards
GAP43	P17677	GeneCards
OGT	O15294	GeneCards
LRP8	Q14114	GeneCards
CTNNA3	Q9UI47	GeneCards
TMED10	P49755	GeneCards
EIF2AK3	Q9NZJ5	GeneCards
RTN3	O95197	GeneCards
APH1B	Q8WW43	GeneCards
DLST	P36957	GeneCards
GRIA1	P42261	GeneCards
DLG4	P78352	GeneCards
REG1A	P05451	GeneCards
PITRM1	Q5JRX3	GeneCards
PADI2	Q9Y2J8	GeneCards
GPR3	P46089	GeneCards
GLRX	P35754	GeneCards
SLC18A3	Q16572	GeneCards
CAST	P20810	GeneCards
PCSK1N	Q9UHG2	GeneCards
CACNA1C	Q13936	GeneCards
ATP5PD	O75947	GeneCards
ADAM19	Q9H013	GeneCards
ITPR3	Q14573	GeneCards
PLCB1	Q9NQ66	GeneCards
ERN1	O75460	GeneCards
ANKS1B	Q7Z6G8	GeneCards
PPP3CA	Q08209	GeneCards
TM2D1	Q9BX74	GeneCards
KLK8	O60259	GeneCards
RTN4	Q9NQC3	GeneCards
MAP1B	P46821	GeneCards
ITPR1	Q14643	GeneCards
SLC39A1	Q9NY26	GeneCards
RYR3	Q15413	GeneCards
TNFRSF21	O75509	GeneCards
STMN2	Q93045	GeneCards
APAF1	O14727	GeneCards
COX4I1	P13073	GeneCards
FPR2	P25090	GeneCards
CALML5	Q9NZT1	GeneCards
ASAH2B	P0C7U1	GeneCards
MT-CO2	P00403	GeneCards
MT-CO1	P00395	GeneCards
RPS27A	P62979	GeneCards
GATA1	P15976	GeneCards
GBA	P04062	GeneCards
SNCAIP	Q9Y6H5	GeneCards
CETP	P11597	GeneCards
COMT	P21964	GeneCards
SLC6A3	Q01959	GeneCards
LRRK2	Q5S007	GeneCards
CYP2D6	P10635	GeneCards
C9orf72	Q96LT7	GeneCards
NOTCH3	Q9UM47	GeneCards
ACE	P12821	GeneCards
TFAM	Q00059	GeneCards
CACNA1G	O43497	GeneCards
AKT1	P31749	GeneCards
TF	P02787	GeneCards
HTR6	P50406	GeneCards
CHMP2B	Q9UQN3	GeneCards
TH	P07101	GeneCards
DRD3	P35462	GeneCards
PARK7	Q99497	GeneCards
SLC6A4	P31645	GeneCards
ATXN2	Q99700	GeneCards
IL6	P05231	GeneCards
RILPL1	Q5EBL4	GeneCards
SST	P61278	GeneCards
DRD2	P14416	GeneCards
CHI3L1	P36222	GeneCards
PVALB	P20472	GeneCards
BIN1	O00499	GeneCards
NPY	P01303	GeneCards
NR4A2	P43354	GeneCards
CR1	P17927	GeneCards
MAOA	P21397	GeneCards
ERBB4	Q15303	GeneCards
MT-RNR2	Q8IVG9	GeneCards
NDUFS4	O43181	GeneCards
NPC1	O15118	GeneCards
MOBP	Q13875	GeneCards
RTN4R	Q9BZR6	GeneCards
SOD2	P04179	GeneCards
IL10	P22301	GeneCards
SLC18A2	Q05940	GeneCards
DAOA	P59103	GeneCards
TMEM106B	Q9NUM4	GeneCards
ESR1	P03372	GeneCards
CALB1	P05937	GeneCards
SERPINI1	Q99574	GeneCards
INS	P01308	GeneCards
SNAP25	P60880	GeneCards
HTRA1	Q92743	GeneCards
INSR	P06213	GeneCards
DRD1	P21728	GeneCards
TPPP	O94811	GeneCards
NTS	P30990	GeneCards
CHRM1	P11229	GeneCards
HTR1A	P08908	GeneCards
DNMT1	P26358	GeneCards
HRH2	P25021	GeneCards
COLEC12	Q5KU26	GeneCards
PLA2G6	O60733	GeneCards
MS4A6A	Q9H2W1	GeneCards
CACNA1E	Q15878	GeneCards
DBH	P09172	GeneCards
CP	P00450	GeneCards
CHRNA4	P43681	GeneCards
CHRNB2	P17787	GeneCards
GAB2	Q9UQC2	GeneCards
TSPO	P30536	GeneCards
SLC2A1	P11166	GeneCards
NRXN1	P58400	GeneCards
DRD4	P21917	GeneCards
ITSN1	Q15811	GeneCards
GATD3A	P0DPI2	GeneCards
GRIA2	P42262	GeneCards
PON1	P27169	GeneCards
CD33	P20138	GeneCards
CBSL	P0DN79	GeneCards
NOTCH1	P46531	GeneCards
GRM5	P41594	GeneCards
FOLH1	Q04609	GeneCards
CNR1	P21554	GeneCards
PRKCD	Q05655	GeneCards
TP53	P04637	GeneCards
PRL	P01236	GeneCards
TPH1	P17752	GeneCards
IGF1R	P08069	GeneCards
SLC1A3	P43003	GeneCards
VIP	P01282	GeneCards
RUNX1	Q01196	GeneCards
MTRR	Q9UBK8	GeneCards
DOP1B	Q9Y3R5	GeneCards
CRHR1	P34998	GeneCards
GSTO1	P78417	GeneCards
TBP	P20226	GeneCards
NRG1	Q02297	GeneCards
HNRNPA1	P09651	GeneCards
HCRT	O43612	GeneCards
COL6A1	P12109	GeneCards
TYROBP	O43914	GeneCards
HTR2C	P28335	GeneCards
PLA2G4A	P47712	GeneCards
ADORA2A	P29274	GeneCards
NPC2	P61916	GeneCards
AVEN	Q9NQS1	GeneCards
CSTB	P04080	GeneCards

## Sheet: 去重后
Gene Symbol	UniprotID
ABCB1	P08183
ACE	P12821
ACHE	P22303
AHR	P35869
APOE	P02649
BCHE	P06276
CHAT	P28329
CHRNA7	P36544
CYP2D6	P10635
CYP3A4	P08684
CYP3A5	P20815
CYP3A7	P24462
HTR2A	P28223
MTHFR	P42898
NR1I2	O75469
POR	P16435
PRKCE	Q02156
SLC5A7	Q9GZV3
TP53INP1	Q96A56
APP	P05067
PSEN1	P49768
PSEN2	P49810
HHEX	Q03014
HFE	Q30201
GSTO2	Q9H4Y5
GSTO1	P78417
GSTA4	O15217
GRIN2B	Q13224
GC	P02774
GAPDHS	O14556
FYN	P06241
FGF1	P05230
FASLG	P48023
FAS	P25445
ESR2	Q92731
ESR1	P03372
DVL1	O14640
DLST	P36957
DLD	P09622
CYP46A1	Q9Y6A2
CYP1A1	P04798
CYP19A1	P11511
CXCL12	P48061
CTSD	P07339
CTSG	P08311
CTNNA3	Q9UI47
CST3	P01034
KCNIP3	Q9Y2W7
CRP	P02741
CHRNB2	P17787
CHRNA4	P43681
CHRNA3	P32297
CHRM1	P11229
CH25H	O95992
CETP	P11597
CD14	P08571
CCR5	P51681
CCL5	P13501
CCL4	P13236
CCL2	P13500
CBS	P35520
CAT	P04040
C3	P01024
C1r	P00736
BLMH	Q13867
BICC1	Q9H694
BACE2	Q9Y5Z0
BACE1	P56817
CCR2	P41597
ARSA	P15289
APOM	O95445
APOF	Q13790
APOD	P05090
APOC2	P02655
APOC1	P02654
APOB	P04114
APOA4	P06727
APOA1	P02647
APBB1	O00213
APBB2	Q92870
APBB3	O95704
AHSG	P02765
AGT	P01019
ADRA2A	P08913
ACTA1	P68133
ABCG5	Q9H222
ABCA12	Q86UK0
ABCA1	O95477
A2M	P01023
TNF	P01375
TIMP1	P01033
TFAM	Q00059
TF	P02787
TCN1	P20061
TCN2	P20062
STIM1	Q13586
SOD1	P00441
SOAT1	P35610
SNCA	P37840
SLC6A4	P31645
SLC18A3	Q16572
SLC11A2	P49281
SLC11A1	P49279
SERPINA3	P01011
SERPINA1	P01009
SCARB1	Q8WTV0
REN	P00797
PTPRC	P08575
PSMB8	P28062
HTRA1	Q92743
PRNP	F7VJQ1
PRND	Q9UKY0
PPP1R3A	Q16821
POU2F1	P14859
PON3	Q15166
PON2	Q15165
PON1	P27169
PNMT	P11086
PIN1	Q13526
PIK3R1	P27986
OLR1	P78380
NTRK1	P04629
NRG1	Q02297
NQO1	P15559
NOTCH4	Q99466
NOS1	P29475
NAT2	P11245
NAT1	P18440
MPO	P05164
MMP9	P14780
MMP3	P08254
MMP1	P03956
MME	P08473
MAPK8IP1	Q9UQF2
MAOB	P27338
MAOA	P21397
M6PR	P20645
LTA	P01374
LRRK2	Q5S007
LRPAP1	P30533
LRP8	Q14114
LRP1	Q07954
LPL	P06858
LPA	P08519
LIPA	P38571
LDLR	P01130
KIF11	P52732
INS	P01308
IL4	P05112
IL1RN	P18510
IL1R2	P27930
IL1R1	P14778
IL1B	P01584
IL1A	P01583
IL10	P22301
IFNG	P01579
IDE	P14735
ICAM1	P05362
HTR6	P50406
HTR2C	P28335
HSPG2	P98160
HSPA2	P54652
HSPA1B	P0DMV9
HSPA1A	P0DMV8
HSD11B1	P28845
HMOX1	P09601
TP53	P04637
TPH1	P17752
UBQLN1	Q9UMX0
VDR	P11473
VEGFA	P15692
VLDLR	P98155
WT1	P19544
AMY2A	P04746
APOC3	P02656
BDNF	P23560
COMT	P21964
CP	P00450
GAPDH	P04406
IGF2	P01344
IL6	P05231
MAPT	P10636
MIF	P14174
MTR	Q99707
NOS3	P29474
OPRL1	P41146
PLAU	P00749
PPARA	Q07869
PSMB9	P28065
PTPRA	P18433
TFCP2	Q12800
NCSTN	Q92542
STH	Q8IWL8
DAPK1	P53355
HLA-A	P30450
PPARG	P37231
MT-CO1	P00395
MT-ND1	P03886
SREBF1	P36956
GSK3B	P49841
CXCL1	P09341
CAST	P20810
CYP17A1	P05093
FOS	P01100
HLA-DRB1	Q5Y7A7
NTF3	P20783
TBP	P20226
ABCA2	Q9BZC7
ABCG1	P45844
ACAD8	Q9UKU7
ALB	P02768
ALOX5	P09917
ANK3	Q12955
APBB1IP	Q7Z5R6
APH1B	Q8WW43
APOA5	Q6Q788
AR	P10275
CAMK2G	Q13555
CSF1	P09603
DKK1	O94907
DNAJC12	Q9UKB3
DNMBP	Q6XZF7
ERCC2	P18074
ERCC4	Q92889
F13A1	P00488
FDPS	P14324
FHL5	Q5TD97
GAB2	Q9UQC2
HMGCR	P04035
HMGCS2	P54868
IGF1R	P08069
IL18	Q14116
IREB2	P48200
KLK1	P06870
LRP6	O75581
NPC2	P61916
OGG1	O15527
PCK1	P35558
PLAT	P00750
PLG	P00747
PPARD	Q03181
PSENEN	Q9NZ42
RASSF4	Q9H2L5
SAR1A	Q9NR31
SEC24C	P53992
SERPINE1	P05121
SERPINF2	P08697
SGPL1	O95470
SIRT1	Q96EB6
SORL1	Q92673
SOS2	Q07890
TAP2	Q03519
UCHL1	P09936
USF2	Q15853
VPS26A	O75436
ADAM12	O43184
PTGS2	P35354
ZWINT	O95229
L1CAM	P32004
PARP1	P09874
PLCE1	Q9P212
PTEN	P60484
SNCG	O76070
SOD2	P04179
SUPV3L1	Q8IYB8
USF1	P22415
UBE2D1	P51668
PZP	P20742
PYGB	P11216
ALDH18A1	P54886
PTPRE	P23469
PTPN6	P29350
PTPN1	P18031
PTMS	P20962
PTH	P01270
PTGS1	P23219
PTGIS	Q16647
PTGIR	P43119
PTGFR	P43088
PTGES	O14684
PTGER4	P35408
PTGER3	P43115
PTGER2	P43116
PTGER1	P34995
PTBP1	P26599
PSD	A5PKW4
PSAP	P07602
PRKG1	Q13976
PRKCQ	Q04759
OLIG2	Q13516
BAG3	O95817
PRKAG3	Q9UGI9
PRKACB	P22694
PRKAB1	Q9Y478
PRKAB2	O43741
PRKAA1	Q13131
PRF1	P14222
PRDX3	P30048
PRDM2	Q13029
PPP2R2B	Q00005
PPP1R3C	Q9UQK1
ACAT1	P24752
PPP1R10	Q96QC0
PPIL2	Q13356
PPIF	P30405
B4GALT1	P15291
PPARGC1A	Q9UBK2
POLL	Q9UGP5
PNLIPRP2	P54317
PNLIP	P16233
PNLIPRP1	P54315
ACADSB	P45954
PLA2G7	Q13093
PLA2G4A	P47712
PLA2G2D	Q9UNK4
PKD2L1	Q9P0L9
PITX3	O75364
PIK3CA	P42336
PHYH	O14832
PHEX	P78562
PHF1	O43189
PFKP	Q01813
PFKFB3	Q16875
PEA15	Q15121
PDGFRB	P09619
PDGFRA	P16234
PDE6C	P51160
PDCD4	Q53EL6
PCSK2	P16519
PCSK1	P29120
PCDH11X	Q9BZA7
PCBD1	P61457
PAX2	Q02962
PAPSS2	O95340
REG3A	Q06141
PANK1	Q8TE04
P4HA1	P13674
OTC	P00480
ACACB	O00763
NTRK2	Q16620
NT5C2	P49902
NRP1	O14786
NRF1	Q16656
NRAP	Q86VF7
NR1H4	Q96RI1
NR1H2	P55055
NPY2R	P49146
NPPB	P16860
NPC1	O15118
NODAL	Q96S42
NKX2-3	Q8TAU0
ATE1	O95260
NGFR	P08138
NFRKB	Q6P4R8
ABLIM1	O14639
NFKB2	Q00653
NFKB1	P19838
NFE2L2	Q16236
SERPINC1	P01008
NEDD9	Q14511
ABL2	P42684
NDST2	P52849
NCOA4	Q13772
MYO3A	Q8NEV4
ABL1	P00519
MYO10	Q9HD67
MYH13	Q9UKX3
MYC	P01106
MXI1	P50539
ABCG2	Q9UNQ0
MSR1	P21757
MRC1	P22897
MMP2	P08253
MMP16	P51512
MMP19	Q99542
MLYCD	O95822
MKI67	P46013
MINPP1	Q9UNW1
MICB	Q29980
MICA	Q29983
CIITA	P33076
MGMT	P16455
ARL3	P36405
MBL2	P11226
MAT1A	Q00266
MAP3K8	P41279
SMAD3	P84022
LTC4S	Q16873
LTB4R	Q15722
LRP5	O75197
LRP2	P98164
LRAT	O95237
LMNA	P02545
LIPF	P07098
LIPC	P11150
LHCGR	P22888
LHB	P01229
LGI1	O95970
RRP1	P56182
TAF8	Q7Z7C8
TMEM217	Q8N7C4
APOO	Q9BUR5
BMS1	Q14692
PI4KB	Q9UBF8
CALHM1	Q8IU99
ATXN8	Q156A1
TCTN3	Q6NUS6
TET1	Q8NFU7
MTPAP	Q9NVV4
PBLD	P30039
RTKN2	Q8IZC4
LEPR	P48357
JAKMIP3	Q5VZ66
HNRNPH3	P31942
ITPRIP	Q8IWB1
CALHM2	Q9HA72
CALHM3	Q86XJ0
CC2D2B	Q6DHV5
CISD1	Q9NZ45
BEND7	Q8N7W2
EIF3A	Q14152
MMS19	Q96T76
ZMIZ1	Q9ULJ6
ZNF438	Q7Z4V0
ZCCHC24	Q8N2G6
TMBIM6	P55061
RRP12	Q5JTH9
MYOF	Q9NZM1
LRIT1	Q9P2V4
HNRNPF	P52597
GOLM1	Q8NBJ4
FAM13C	Q8NE31
CLRN3	Q8NCR9
CDC123	O75794
CCNY	Q8ND76
CALY	Q9NYX4
BTBD16	Q32M84
AFAP1L2	Q8N4X5
PIP4K2B	P78356
NGF	P01138
SIGMAR1	Q99720
PTH1R	Q03431
SGMS1	Q86VZ5
KIF20B	Q96Q89
CSGALNACT2	Q8N6G5
GLRX3	O76003
IL33	O95760
ZEB1	P37275
PIP4K2A	P48426
COG2	Q14746
HNF1A	P20823
NCAPD2	Q15021
CLPTM1L	Q96KA5
LHPP	Q9H008
LDB1	Q86U70
OLAH	Q9NV23
LCT	P09848
NPFFR1	Q9GZQ6
LCN1	P31025
TM9SF3	Q9HD45
ZRSR2	Q15696
SMC3	Q9UQE7
LCAT	P04180
CFP	P27918
ARF1	P84077
SEC31B	Q9NQW1
KRT8	P05787
KLF5	Q13887
PI4K2A	Q9BTU6
KIF5B	P33176
KIN	O60870
NOS2	P35228
KDR	P35968
KCNMA1	Q12791
GDF15	Q99988
GALP	Q9UBC7
KCNJ11	Q14654
JAG1	P78504
ITIH2	P19823
ITGB1	P05556
ITGA8	P53708
ITGA2B	P08514
ITGA2	P17301
IRS4	O14654
IRS2	Q9Y4H2
IRS1	P35568
WWC1	Q8IX03
ARMS2	P0C7Q2
ABCD1	P33897
INSIG1	O15503
INA	Q16352
IL6R	P08887
SCAP	Q12770
IL3	P08700
IL2RA	P01589
IL2	P60568
IL18R1	Q13478
IL15RA	Q13261
IL11	P20809
ABCC8	Q09428
APEX1	P27695
AP3M1	Q9Y2T2
IGFBP6	P24592
IGFBP5	P24593
IGFBP4	P22692
IGFBP3	P17936
IGFBP2	P18065
IGFBP1	P08833
IGF2R	P11717
IGF1	P05019
ANXA7	P20073
IFNGR1	P15260
IFIT1	P09914
IFIT2	P09913
IFIT3	O14879
ANXA11	P50995
HTR7	P34969
ABCC2	Q92887
HSPD1	P10809
HPS1	Q92902
HPGD	P15428
HP	P00738
HOXD13	P35453
HNF4A	P41235
HMOX2	P30519
HMGCS1	Q01581
ANKRD2	Q9GZV1
HLA-DRA	P01903
HK1	P19367
CFH	P08603
ANGPT4	Q9Y264
HABP2	Q14520
GSTP1	P09211
GSTM3	P21266
GRPR	P30550
GRN	P28799
GRB2	P62993
GRK5	P34947
ALPL	P05186
ALOX5AP	P20292
GLUD1	P00367
ALOX15	P16050
ALOX12	P18054
GHRHR	Q02643
GHRH	P01286
GHR	P10912
GH1	P01241
GFRA1	P56159
GDI2	P50395
GDF2	Q9UK05
GDF10	P55107
GCM1	Q9NP62
GCK	P35557
GBF1	Q92538
GATA1	P15976
GAD2	Q05329
ALDH2	P05091
FTCD	O95954
FSHR	P23945
FRK	P42685
FRAT1	Q92837
MTOR	P42345
AKT1	P31749
AKR1C4	P17516
AKR1C1	Q04828
FGG	P02679
FGFR3	P22607
FGFR2	P21802
FGFR1	P11362
FGF23	Q9GZV9
FGF2	P09038
FGF13	Q92913
FGB	P02675
FGA	P02671
F7	P08709
F3	P13726
F2	P00734
F10	P00742
AIF1	P55008
AGTR2	P50052
ENTPD1	P49961
AGTR1	P30556
ENPP1	P22413
ENO2	P09104
ELN	P15502
EIF4EBP2	Q13542
EIF4EBP1	Q13541
EGR3	Q06889
EGR2	P11161
EFNA3	P52797
AGER	Q15109
EDNRB	P24530
EDNRA	P25101
EDN1	P05305
ECE1	P42892
DYRK1A	Q13627
ARMC3	Q5W041
AVPI1	Q5T686
DUSP5	Q16690
TAPBPL	Q9BX59
ARHGAP22	Q7Z5H3
RPP38	P78345
DRD4	P21917
DRD3	P35462
DRD2	P14416
DRD1	P21728
PPRC1	Q5VV67
PIK3AP1	Q6ZUJ8
PPARGC1B	Q86YN6
DOCK1	Q14185
DNTT	P04053
HSPA14	Q0VDF9
C12ORF57	Q99622
APH1A	Q96BI3
LZTS2	Q9BRK4
KNDC1	Q76NI1
PHYHIPL	Q96FC7
WDFY4	Q6ZS81
DMBT1	Q9UGM3
ATRNL1	Q5VV63
DLG5	Q8TDM6
CCDC22	O60826
ADRB3	P13945
ADRB2	P07550
FRMPD2	Q68DX3
TMEM26	Q6ZUK4
TYSND1	Q2T9J0
ADRB1	P08588
DGAT1	O75907
CUEDC2	Q9H467
ANKRD22	Q5VYY1
PCGF5	Q86SE9
ADRA1A	P35348
DDX21	Q9NR30
PDZD8	Q8NEN9
CPXM2	Q8N436
HECTD2	Q5U5R9
DAB2	P98082
ZFYVE27	Q5T4F4
CCDC7	Q96M83
MPP7	Q5T2T1
SAMD8	Q96LT4
COMTD1	Q86VU5
CYP2C9	P11712
CYP2C8	P10632
CYP2C18	P33260
THNSL1	Q8IYQ7
CYP26A1	O43174
CYP11B2	P19099
ATAD1	Q8NBU5
ADK	P55263
CWF19L1	Q69YN2
OGDHL	Q9ULD0
ARMC4	Q5T2S8
CUL2	Q13617
CUBN	O60494
FRMD4A	Q9P2Q2
KAZALD1	Q96I82
CTSS	P25774
CTSK	P43235
CTBP2	P56545
ADH1A	P07327
GPAM	Q9HCL2
CST8	O60676
NHLRC2	Q8NBF2
VWA2	Q5GFL6
CSPG4	Q6UVK1
CHMP2B	Q9UQN3
HERC4	Q5GLZ8
ADD3	Q9UEY8
CSK	P41240
CSF2	P04141
ASCC1	Q8N9N2
CCAR1	Q8IX12
STAMBPL1	Q96FJ0
ADIPOR2	Q86V24
ADIPOR1	Q96A54
NOC3L	Q8WTT2
ARHGAP19	Q14CB8
ARHGAP21	Q5T5U3
FAM107B	Q9H098
REEP3	Q6NUK4
GPR158	Q5T848
SH3PXD2A	Q5TCZ1
VKORC1	Q9BQB6
ZNF488	Q96MN9
DHTKD1	Q96HY7
SYNPO2L	Q9H987
TCERG1L	Q5VWI1
SLC16A9	Q7RTY1
CREM	Q03060
USP54	Q70EL1
C10ORF25	Q5T742
IDI2	Q9BXS1
CREBBP	Q92793
SLC25A28	Q96A46
DYDC1	Q8WWB3
DYDC2	Q96IM9
CREB1	P16220
ZNF485	Q8NCK3
LRRC20	Q8TCA0
CR1	P17927
A2ML1	A8K2U0
ACBD5	Q5T8D3
HKDC1	Q2TB90
TSPAN15	O95858
CPT1B	Q92523
MYPN	Q86TC9
CPT1A	P50416
EXOC6	Q8TAG9
KEAP1	Q14145
ALG10	Q5BKT4
CPN1	P15169
SLC16A12	Q6ZSM3
SLC29A3	Q9BZD2
ARL5B	Q96KC2
CPE	P16870
ADARB2	Q9NS39
COX15	Q7KZN9
COX10	Q12887
KLF6	Q99612
COMP	P49747
COL6A1	P12109
COL6A2	P12110
COL1A1	P02452
COL17A1	Q9UMD9
COL13A1	Q5TAT6
COL11A2	P13942
CPEB3	Q8NE35
CNTFR	P26992
TSPAN9	O75954
ADAM9	Q13443
CNP	P09543
GTPBP4	Q9BZE4
ADAM8	P78325
ITIH5	Q86UX2
DAOA	P59103
MTHFD1L	Q6UB35
PLXDC2	Q6UX71
ANKMY1	Q9P2S6
PHACTR2	O75167
CLU	P10909
SLC39A12	Q504Y0
PHF12	Q96QT6
ZDHHC16	Q969W1
PDLIM1	O00151
CYP26C1	Q6V0L0
DNAJC1	Q96KC8
BRD8	Q9H0E9
EPC1	Q9H2F5
RUFY2	Q8WXA3
CHUK	O15111
CHST3	Q7LGC8
SEPHS1	P49903
DUSP13	Q9UII6
KCNK18	Q7Z418
LRRTM3	Q86VH5
PGBD1	Q96JS3
PGBD3	Q8N328
SOCS1	O15524
CAMK1D	Q8IU85
EBF3	Q9H4W6
MASTL	Q96GX5
ASAH2	Q9NR71
NUDT13	Q86X67
HPS6	Q86YV9
ADAM10	O14672
UBD	O15205
CCDC6	Q16204
RHOBTB1	O94844
COL25A1	Q9BXS0
TFB2M	Q9H5Q4
HPSE2	Q8WWQ2
CEBPD	P49716
HINT2	Q9BX68
CEBPA	P49715
ZNF365	Q70YC4
P2RY12	Q9H244
MCM10	Q7L590
TOMM40	O96008
CDKN2A	Q8N726
UPF2	Q9HAU5
VTI1A	Q96AJ9
VTI1B	Q9UEU0
TNMD	Q9H2S6
CDK5R1	Q15078
CDK5	Q00535
SIT1	Q9Y3P8
SEC61A2	Q9H9S3
RPP30	P78346
DCLRE1A	Q6PJP8
PITRM1	Q5JRX3
CDH11	P55287
AS3MT	Q9HBK9
PRPF18	Q99633
BTAF1	O14981
GHITM	Q9H3K2
ANKRD30A	Q9BXX3
LOXL4	Q96JB6
OPTN	Q96CV9
HIF1AN	Q9NWT6
CD9	P21926
CSTF2T	Q9H0L4
MSRB2	Q9Y3D2
CARD8	Q9Y2G2
INPP5F	Q9Y2H2
TFB1M	Q8WVM0
ECD	O95905
SEC23IP	Q9Y6Y8
FRS3	O43559
POSTN	Q15063
RBM17	Q96I25
NEBL	O76041
SMNDC1	O75940
CD5L	O43866
GRIN3B	O60391
GRIN3A	Q8TCU5
SORCS3	Q9UPU3
SORCS1	Q8WY21
ACSL5	Q9ULC5
ACTN3	Q08043
SUFU	Q9UMX1
ARHGAP12	Q8IWW6
TRIB3	Q96RU7
TRPC4AP	Q8TEL6
SFXN4	Q6P4A7
SFXN2	Q96NB2
PCNT	O95613
TRUB1	Q8WWH5
PARD3	Q8TEW0
AQP10	Q96PS8
CCR1	P32246
CCNI	Q14094
PARD6A	Q9NPB6
CCND3	P30281
CHRFAM7A	Q494W8
LDB3	O75112
TNKS2	Q9H2K2
NOLC1	Q14978
ACAN	P16112
TRIM8	Q9BZR9
KCNIP2	Q9NS61
PICALM	Q13492
CAV1	Q03135
CASR	P41180
CASP7	P55210
SNX5	Q9Y5X3
ADAMTS14	Q8WXS8
CRTAC1	Q9NQ79
CAPN10	Q9HC96
PCDH15	Q96QU1
NET1	Q7Z628
SORBS1	Q9BX66
MRPL43	Q8N983
CALML3	P27482
H2AFY2	Q9P0M6
OPN4	Q9UHM6
CALCR	P30988
BLNK	Q8WV28
ELAC2	Q9BQ52
MRPS16	Q9Y3D3
CACNB2	Q08289
CACNA1A	O00555
CA9	Q16790
CDH23	Q9H251
ADIPOQ	Q15848
SPOCK2	Q92563
ATP8B4	Q8TF62
IFIT5	Q13325
C4B	P0C0L5
TRAK2	O60296
ZNF33B	Q06732
ZNF248	Q8NDW4
ZNF25	P17030
ZNF239	Q16600
ACTA2	P62736
YME1L1	Q96TA2
XRCC1	P18887
XPNPEP1	Q9NQW7
WNT8B	Q93098
MLXIPL	Q9NP71
VWF	P04275
VGF	O15240
VCL	P18206
VDAC2	P45880
VCAM1	P19320
VAMP2	P63027
UNC5B	Q8IZJ1
UCP3	P55916
UBE2I	P63279
TXNL1	O43396
TTR	P02766
TTPA	P49638
JMJD1C	Q15652
TRAF6	Q9Y4K3
TRAF5	O00463
TRAF4	Q9BUZ4
TRAF3	Q13114
TRAF2	Q12933
TRAF1	Q13077
TPT1	P13693
TP73	O15350
TNXB	P22105
TNNI3	P19429
TNK1	Q13470
CD40LG	P29965
TNFSF11	O14788
TNFRSF6B	O95407
TNFRSF1B	P20333
TNFRSF1A	P19438
TNFRSF11B	O00300
TNFRSF11A	Q9Y6Q6
TNFAIP3	P21580
TNFAIP2	Q03169
TNFAIP1	Q13829
TLR4	O00206
TLL2	Q9Y6L7
TIMP2	P16035
THRB	P10828
THRA	P10827
THBD	P07204
TGFB1	P01137
TFF2	Q03403
TECTB	Q96PL2
TDRD1	Q9BXT4
MLX	Q9UH92
TCF7L2	Q9NQB0
CEP55	Q53EZ4
TBXAS1	P24557
TBXA2R	P21731
TARDBP	Q13148
TAF1	P21675
TACR2	P21452
TACC2	O95359
SVIL	O95425
BTRC	Q9Y297
STX1A	Q16623
BTN3A2	P78410
STK11	Q15831
STAR	P49675
STAM	Q92783
SSX1	Q16384
SST	P61278
ABI1	Q8IZP0
SRF	P11831
SRD5A2	P31213
SPP1	P10451
SPARC	P09486
SPAG6	O75602
SOX3	P41225
SNAP25	P60880
SLK	Q9H2G2
SLIT1	O75093
SLC6A3	Q01959
SLC6A12	P48065
BRD2	P25440
SLC2A4	P14672
SLC2A1	P11166
SLC27A2	O14975
SLC25A16	P16260
SLC17A1	Q14916
SHB	Q15464
SFTPD	P35247
SFTPA2	Q8IWL1
SFTPA1	Q8IWL2
BMPR1A	P36894
BMP7	P18075
SEMA4D	Q92854
SEMA4G	Q9NTN9
SEMA3A	Q14563
SELP	P16109
SELE	P16581
BMP4	P12644
BMP3	P12645
BMP1	P13497
CX3CL1	P78423
CCL8	P80075
SCD	O00767
SAA1	P0DJI8
SAA2	P0DJI9
S100A6	P06703
RXRG	P48443
RXRB	P28702
RXRA	P19793
RUNX2	Q13950
RSU1	Q15404
RTN3	O95197
BGLAP	P02818
CFB	P00751
CNNM2	Q9H8M5
BCR	P11274
CNNM1	Q9NRU3
RNASEL	Q05823
RARA	P10276
RARB	P10826
RARG	P13631
RBP4	P02753
RELN	P78509
RET	P07949
RGR	P47804
RGS10	O43665
CD33	P20138
DISC1	Q9NRI5
BPTF	Q12830
ABCA7	Q8IZY2
TREM2	Q9NZC2
PLD3	Q8IV08
HSD17B10	Q99714
CASP1	P29466
DBN1	Q16643
THOP1	P52888
NLRP3	Q96P20
TREML2	Q5T2D2
APBA1	Q02410
APBA2	Q99767
GPR3	P46089
APLP1	P51693
UBB	P0CG47
GAL	P22466
CASP3	P42574
QPCT	Q16769
KLK6	Q92876
NOTCH1	P46531
CD40	P25942
BECN1	Q14457
#VALUE!	#VALUE!
REG1A	P05451
PRKCD	Q05655
CRAT	P43155
GLO1	Q04760
REST	Q13127
MEOX2	P50222
EPHB2	P29323
LILRB2	Q8N423
PYCARD	Q9ULZ3
DHCR24	Q15392
GSAP	A4D1B5
PTGDS	P41222
CRYAB	P02511
MT3	P25713
KMO	O15229
ATXN8OS	P0DMR3
DNM1L	O00429
HSPA9	P38646
HDAC2	Q92769
GBA	P04062
ITM2C	Q9NQX7
OGDH	Q02218
ATXN2	Q99700
VSTM2L	Q96N03
SLC10A4	Q96EP9
PDE4D	Q08499
TGFBR2	P37173
AVP	P01185
C1QA	P02745
CRH	P06850
HTR1A	P08908
CTSB	P07858
GLUL	P15104
RCAN1	P53805
MTNR1A	P48039
VSNL1	P62760
APBA3	O96018
NCKAP1	Q9Y2A7
NGB	Q9NPG2
GSK3A	P49840
TRIM11	Q96F44
TRPM7	Q96QT4
RABGAP1L	B7ZAP0
RNF146	Q9NTX7
ZFAND2A	Q8N6M9
PLD1	Q13393
FHL2	Q14192
PAXIP1	Q6ZW49
SQSTM1	Q13501
ZFAND2B	Q8WV99
NOTCH2NLC	P0DPK4
APCS	P02743
APLP2	Q06481
HEPH	Q9BQS7
P4HB	P07237
S100B	P04271
PRKAR1B	P31321
NNMT	P40261
BAX	Q07812
SLC1A2	P43004
SNCB	Q16143
MT-ND2	P03891
UNC5C	O95185
MAPK1	P28482
DPYSL2	Q16555
CAPN1	P07384
CLSTN1	O94985
ITM2B	Q9Y287
ADAM17	P78536
SYP	P08247
MARK1	Q9P0L2
GFAP	P14136
MAP2	P11137
DOCK3	Q8IZD9
VCP	P55072
GRIN1	Q05586
EIF2AK2	P19525
CSF1R	P07333
COX5A	P20674
GRIN2A	Q12879
CASP8	Q14790
NRGN	Q92686
CYCS	P99999
PRKN	O60260
NEFL	P07196
CASP2	P42575
SPHK2	Q9NRA0
EXOC3L2	Q2M3D2
PTPA	Q15257
NAE1	Q13564
MAPK8	P45983
MAPK3	P27361
GRIN2C	Q14957
GDNF	P39905
MARK4	Q96L34
GPC1	P35052
CASP9	P55211
CAPN2	P17655
CSNK1D	P48730
DCHS2	Q6V1P9
CIB1	Q99828
AATF	Q9NY61
GRK2	P25098
TTBK1	Q5TCY1
HMGB1	P09429
SLC30A6	Q6NXT4
GAP43	P17677
OGT	O15294
TMED10	P49755
EIF2AK3	Q9NZJ5
GRIA1	P42261
DLG4	P78352
PADI2	Q9Y2J8
GLRX	P35754
PCSK1N	Q9UHG2
CACNA1C	Q13936
ATP5PD	O75947
ADAM19	Q9H013
ITPR3	Q14573
PLCB1	Q9NQ66
ERN1	O75460
ANKS1B	Q7Z6G8
PPP3CA	Q08209
TM2D1	Q9BX74
KLK8	O60259
RTN4	Q9NQC3
MAP1B	P46821
ITPR1	Q14643
SLC39A1	Q9NY26
RYR3	Q15413
TNFRSF21	O75509
STMN2	Q93045
APAF1	O14727
COX4I1	P13073
FPR2	P25090
CALML5	Q9NZT1
ASAH2B	P0C7U1
MT-CO2	P00403
RPS27A	P62979
SNCAIP	Q9Y6H5
C9orf72	Q96LT7
NOTCH3	Q9UM47
CACNA1G	O43497
TH	P07101
PARK7	Q99497
RILPL1	Q5EBL4
CHI3L1	P36222
PVALB	P20472
BIN1	O00499
NPY	P01303
NR4A2	P43354
ERBB4	Q15303
MT-RNR2	Q8IVG9
NDUFS4	O43181
MOBP	Q13875
RTN4R	Q9BZR6
SLC18A2	Q05940
TMEM106B	Q9NUM4
CALB1	P05937
SERPINI1	Q99574
INSR	P06213
TPPP	O94811
NTS	P30990
DNMT1	P26358
HRH2	P25021
COLEC12	Q5KU26
PLA2G6	O60733
MS4A6A	Q9H2W1
CACNA1E	Q15878
DBH	P09172
TSPO	P30536
NRXN1	P58400
ITSN1	Q15811
GATD3A	P0DPI2
GRIA2	P42262
CBSL	P0DN79
GRM5	P41594
FOLH1	Q04609
CNR1	P21554
PRL	P01236
SLC1A3	P43003
VIP	P01282
RUNX1	Q01196
MTRR	Q9UBK8
DOP1B	Q9Y3R5
CRHR1	P34998
HNRNPA1	P09651
HCRT	O43612
TYROBP	O43914
ADORA2A	P29274
AVEN	Q9NQS1
CSTB	P04080
